# Supplementary material for: Bis(dimethyl sulfoxide-κO)bis­(mercapto­acetato-κ2 O,S)tin(IV)
Source: Acta Crystallogr Sect E Struct Rep Online. 2009 Oct 28;65(Pt 11):m1450. doi: 10.1107/S160053680904361X (PMC2971123; doi:10.1107/S160053680904361X)
Supplement: Supplementary file 1 [file e-65-m1450-sup1.cif]

##############################################################################
###                                                                        ###
###        Electronic paper (Acta Crystallographica Section E)             ###
###                                                                        ###
##############################################################################
#                                                                            #
# This CIF contains the data in a paper accepted for publication in Acta     #
# Crystallographica Section E. It conforms to the requirements of Notes      #
# for Authors for Section E, and has been peer reviewed under the auspices   #
# of the IUCr Commission on Journals.                                        #
#                                                                            #
# Full details of the Crystallographic Information File format               #
# are given in the paper "The Crystallographic Information File (CIF):       #
# a New Standard Archive File for Crystallography" by S. R. Hall, F. H.      #
# Allen and I. D. Brown [Acta Cryst. (1991), A47, 655-685].                  #
#                                                                            #
# The current version of the core CIF dictionary is obtainable from          #
# ftp://ftp.iucr.org/pub/cif_core.dic. The current version number is 2.4.    #
#                                                                            #
# Software is freely available for graphical display of the structure(s) in  #
# this CIF.  For information consult the CIF home page http://www.iucr.org/  #
# cif/home.html                                                              #
#                                                                            #
# This file may be used for bona fide research purposes within the           #
# scientific community so long as proper attribution is given to the journal # 
# article from which it was obtained.                                        #
#                                                                            #
##############################################################################
                                             
data_I
_audit_creation_method     SHELXL-97
_chemical_name_systematic
;
Bis(dimethyl
sulfoxide-\k<i>O</i>)bis(mercaptoacetato-\k^2^<i>O</i>,<i>S</i>)tin(IV)
;
_chemical_name_common     ?
_chemical_formula_moiety     'C8 H16 O6 S4 Sn'
_chemical_formula_sum     'C8 H16 O6 S4 Sn'
_chemical_formula_iupac     '[Sn (C2 H2 O2 S)2 (C2 H6 O S)2]'
_chemical_formula_weight     455.14
_chemical_melting_point     ?
_symmetry_cell_setting     'monoclinic'
_symmetry_space_group_name_H-M     'C 2/c'
_symmetry_space_group_name_Hall     '-C 2yc'
loop_
    _symmetry_equiv_pos_as_xyz
    'x, y, z'
    '-x, y, -z+1/2'
    'x+1/2, y+1/2, z'
    '-x+1/2, y+1/2, -z+1/2'
    '-x, -y, -z'
    'x, -y, z-1/2'
    '-x+1/2, -y+1/2, -z'
    'x+1/2, -y+1/2, z-1/2'
_cell_length_a     13.3460(17)
_cell_length_b     8.2706(7)
_cell_length_c     14.9053(18)
_cell_angle_alpha     90.00
_cell_angle_beta     107.124(5)
_cell_angle_gamma     90.00
_cell_volume     1572.3(3)
_cell_formula_units_Z     4
_cell_measurement_reflns_used     2229
_cell_measurement_theta_min     3.0910
_cell_measurement_theta_max     27.4835
_cell_measurement_temperature     130(2)
_exptl_crystal_description     'Prism'
_exptl_crystal_colour     'White'
_exptl_crystal_size_max     0.20
_exptl_crystal_size_mid     0.15
_exptl_crystal_size_min     0.15
_exptl_crystal_density_diffrn     1.923
_exptl_crystal_density_meas     ?
_exptl_crystal_density_method     'not measured'
_exptl_crystal_F_000     904
_exptl_absorpt_coefficient_mu     2.171
_exptl_absorpt_correction_type     'Multi-scan'
_exptl_absorpt_process_details     '(ABSCOR; Higashi, 1995)'
_exptl_absorpt_correction_T_min     0.6706
_exptl_absorpt_correction_T_max     0.7365
_exptl_special_details
;
;
_diffrn_ambient_temperature     130(2)
_diffrn_radiation_type     MoK\a
_diffrn_radiation_wavelength     0.71075
_diffrn_radiation_source     'fine-focus sealed tube'
_diffrn_radiation_monochromator     graphite
_diffrn_measurement_device_type     'Rigaku R-AXIS RAPID'
_diffrn_measurement_method     'CCD_Profile_fitting'
_diffrn_detector_area_resol_mean     14.6306
_diffrn_reflns_number     5801
_diffrn_reflns_av_R_equivalents     0.0206
_diffrn_reflns_av_sigmaI/netI     0.0200
_diffrn_reflns_theta_min     3.19
_diffrn_reflns_theta_max     27.48
_diffrn_reflns_theta_full     27.48
_diffrn_measured_fraction_theta_max     0.996
_diffrn_measured_fraction_theta_full     0.996
_diffrn_reflns_limit_h_min     -11
_diffrn_reflns_limit_h_max     17
_diffrn_reflns_limit_k_min     -10
_diffrn_reflns_limit_k_max     10
_diffrn_reflns_limit_l_min     -19
_diffrn_reflns_limit_l_max     19
_diffrn_standards_number     ?
_diffrn_standards_interval_count     ?
_diffrn_standards_interval_time     ?
_diffrn_standards_decay_%     ?
_refine_special_details
;
Refinement of <i>F</i>^2^ against ALL reflections. The weighted <i>R</i>-factor
<i>wR</i> and goodness of fit <i>S</i> are based on <i>F</i>^2^, conventional
<i>R</i>-factors <i>R</i> are based on <i>F</i>, with <i>F</i> set to zero for
negative <i>F</i>^2^. The threshold expression of <i>F</i>^2^ >
\s(<i>F</i>^2^) is used only for calculating <i>R</i>-factors(gt) <i>etc</i>.
and is not relevant to the choice of reflections for refinement.
<i>R</i>-factors based on <i>F</i>^2^ are statistically about twice as large
as those based on <i>F</i>, and <i>R</i>- factors based on ALL data will be
even larger.
;
_reflns_number_total     1800
_reflns_number_gt     1718
_reflns_threshold_expression     I>2\s(I)
_refine_ls_structure_factor_coef     Fsqd
_refine_ls_matrix_type     full
_refine_ls_R_factor_all     0.0217
_refine_ls_R_factor_gt     0.0200
_refine_ls_wR_factor_gt     0.0462
_refine_ls_wR_factor_ref     0.0470
_refine_ls_goodness_of_fit_ref     1.096
_refine_ls_restrained_S_all     1.096
_refine_ls_number_reflns     1800
_refine_ls_number_parameters     87
_refine_ls_number_restraints     0
_refine_ls_hydrogen_treatment     constr
_refine_ls_weighting_scheme     calc
_refine_ls_weighting_details
         'calc w=1/[\s^2^(Fo^2^)+(0.0207P)^2^+2.5592P] where P=(Fo^2^+2Fc^2^)/3'
_atom_sites_solution_hydrogens     geom
_atom_sites_solution_primary     direct
_atom_sites_solution_secondary     difmap
_refine_ls_shift/su_max     0.001
_refine_ls_shift/su_mean     0.000
_refine_diff_density_max     0.753
_refine_diff_density_min     -0.429
_refine_ls_extinction_method     none
_refine_ls_extinction_coef     ?
loop_
    _atom_type_symbol
    _atom_type_description
    _atom_type_scat_dispersion_real
    _atom_type_scat_dispersion_imag
    _atom_type_scat_source
    'C' 'C' 0.0033 0.0016
                         'International Tables Vol C Tables 4.2.6.8 and 6.1.1.4'
    'H' 'H' 0.0000 0.0000
                         'International Tables Vol C Tables 4.2.6.8 and 6.1.1.4'
    'O' 'O' 0.0106 0.0060
                         'International Tables Vol C Tables 4.2.6.8 and 6.1.1.4'
    'S' 'S' 0.1246 0.1234
                         'International Tables Vol C Tables 4.2.6.8 and 6.1.1.4'
    'Sn' 'Sn' -0.6537 1.4246
                         'International Tables Vol C Tables 4.2.6.8 and 6.1.1.4'
_computing_data_collection     'PROCESS-AUTO (Rigaku, 1998)'
_computing_cell_refinement     'PROCESS-AUTO (Rigaku, 1998)'
_computing_data_reduction     'CrystalStructure (Rigaku/MSC, 2004)'
_computing_structure_solution     'SHELXS97 (Sheldrick, 2008)'
_computing_structure_refinement     'SHELXL97 (Sheldrick, 2008)'
_computing_molecular_graphics     'SHELXTL (Sheldrick, 2008)'
_computing_publication_material     'SHELXTL (Sheldrick, 2008)'
loop_
    _atom_site_type_symbol
    _atom_site_label
    _atom_site_fract_x
    _atom_site_fract_y
    _atom_site_fract_z
    _atom_site_U_iso_or_equiv
    _atom_site_adp_type
    _atom_site_calc_flag
    _atom_site_refinement_flags
    _atom_site_occupancy
    _atom_site_disorder_assembly
    _atom_site_disorder_group
    Sn Sn1 0.0000 0.20692(2) 0.7500 0.01316(7) Uani d S 1 . .
    S S1 -0.04306(4) 0.02254(7) 0.61815(4) 0.02162(12) Uani d . 1 . .
    S S2 0.22228(4) 0.12036(6) 0.71261(3) 0.01444(11) Uani d . 1 . .
    O O1 -0.04086(11) 0.39054(17) 0.65158(10) 0.0164(3) Uani d . 1 . .
    O O2 -0.13288(14) 0.4586(2) 0.50766(10) 0.0285(4) Uani d . 1 . .
    O O3 0.16014(11) 0.24764(18) 0.75112(10) 0.0179(3) Uani d . 1 . .
    C C1 -0.09221(16) 0.3555(3) 0.56564(14) 0.0194(4) Uani d . 1 . .
    C C2 -0.1050(2) 0.1784(3) 0.53429(16) 0.0296(5) Uani d . 1 . .
    H H2B -0.0781 0.1677 0.4794 0.036 Uiso calc R 1 . .
    H H2A -0.1811 0.1547 0.5122 0.036 Uiso calc R 1 . .
    C C3 0.22763(19) 0.2033(3) 0.60389(15) 0.0239(5) Uani d . 1 . .
    H H3A 0.1588 0.1928 0.5571 0.036 Uiso calc R 1 . .
    H H3B 0.2801 0.1449 0.5823 0.036 Uiso calc R 1 . .
    H H3C 0.2469 0.3178 0.6124 0.036 Uiso calc R 1 . .
    C C4 0.35322(16) 0.1546(3) 0.78190(16) 0.0215(4) Uani d . 1 . .
    H H4A 0.3626 0.1143 0.8457 0.032 Uiso calc R 1 . .
    H H4B 0.3682 0.2708 0.7842 0.032 Uiso calc R 1 . .
    H H4C 0.4013 0.0978 0.7542 0.032 Uiso calc R 1 . .
loop_
    _atom_site_aniso_label
    _atom_site_aniso_U_11
    _atom_site_aniso_U_22
    _atom_site_aniso_U_33
    _atom_site_aniso_U_12
    _atom_site_aniso_U_13
    _atom_site_aniso_U_23
    Sn1 0.00996(10) 0.01364(11) 0.01662(10) 0.000 0.00506(7) 0.000
    S1 0.0191(3) 0.0178(3) 0.0260(3) 0.0000(2) 0.0035(2) -0.0068(2)
    S2 0.0111(2) 0.0132(2) 0.0194(2) 0.00096(18) 0.00510(19) -0.00037(17)
    O1 0.0143(7) 0.0163(7) 0.0177(6) -0.0018(6) 0.0033(6) 0.0011(5)
    O2 0.0319(9) 0.0303(9) 0.0192(7) 0.0098(7) 0.0013(7) 0.0025(7)
    O3 0.0106(7) 0.0193(7) 0.0259(7) -0.0017(6) 0.0086(6) -0.0053(6)
    C1 0.0132(10) 0.0253(11) 0.0206(10) 0.0041(8) 0.0063(8) -0.0018(8)
    C2 0.0264(12) 0.0304(13) 0.0231(11) 0.0113(10) -0.0065(10) -0.0076(9)
    C3 0.0250(12) 0.0303(12) 0.0180(9) 0.0026(9) 0.0088(9) 0.0008(9)
    C4 0.0117(10) 0.0217(10) 0.0280(11) 0.0037(8) 0.0013(9) -0.0023(9)
_geom_special_details
;
All e.s.d.'s (except the e.s.d. in the dihedral angle between two l.s. planes)
are estimated using the full covariance matrix. The cell e.s.d.'s are taken
into account individually in the estimation of e.s.d.'s in distances, angles
and torsion angles; correlations between e.s.d.'s in cell parameters are only
used when they are defined by crystal symmetry. An approximate (isotropic)
treatment of cell e.s.d.'s is used for estimating e.s.d.'s involving l.s.
planes.
;
loop_
    _geom_bond_atom_site_label_1
    _geom_bond_atom_site_label_2
    _geom_bond_site_symmetry_2
    _geom_bond_distance
    _geom_bond_publ_flag
    Sn1 O1 2_556 2.0699(14) ?
    Sn1 O1 . 2.0699(14) ?
    Sn1 O3 . 2.1587(14) ?
    Sn1 O3 2_556 2.1587(14) ?
    Sn1 S1 . 2.4193(6) ?
    Sn1 S1 2_556 2.4193(6) ?
    S1 C2 . 1.817(2) ?
    S2 O3 . 1.5511(15) ?
    S2 C4 . 1.771(2) ?
    S2 C3 . 1.780(2) ?
    O1 C1 . 1.295(2) ?
    O2 C1 . 1.222(3) ?
    C1 C2 . 1.531(3) ?
    C2 H2B . 0.9900 ?
    C2 H2A . 0.9900 ?
    C3 H3A . 0.9800 ?
    C3 H3B . 0.9800 ?
    C3 H3C . 0.9800 ?
    C4 H4A . 0.9800 ?
    C4 H4B . 0.9800 ?
    C4 H4C . 0.9800 ?
loop_
    _geom_angle_atom_site_label_1
    _geom_angle_atom_site_label_2
    _geom_angle_atom_site_label_3
    _geom_angle_site_symmetry_1
    _geom_angle_site_symmetry_3
    _geom_angle
    _geom_angle_publ_flag
    O1 Sn1 O1 2_556 . 85.61(8) ?
    O1 Sn1 O3 2_556 . 80.01(6) ?
    O1 Sn1 O3 . . 86.83(6) ?
    O1 Sn1 O3 2_556 2_556 86.83(6) ?
    O1 Sn1 O3 . 2_556 80.01(6) ?
    O3 Sn1 O3 . 2_556 162.05(8) ?
    O1 Sn1 S1 2_556 . 171.18(4) ?
    O1 Sn1 S1 . . 86.38(4) ?
    O3 Sn1 S1 . . 95.88(4) ?
    O3 Sn1 S1 2_556 . 95.41(4) ?
    O1 Sn1 S1 2_556 2_556 86.38(4) ?
    O1 Sn1 S1 . 2_556 171.18(4) ?
    O3 Sn1 S1 . 2_556 95.41(4) ?
    O3 Sn1 S1 2_556 2_556 95.88(4) ?
    S1 Sn1 S1 . 2_556 101.85(3) ?
    C2 S1 Sn1 . . 93.60(8) ?
    O3 S2 C4 . . 102.64(9) ?
    O3 S2 C3 . . 104.15(10) ?
    C4 S2 C3 . . 99.90(11) ?
    C1 O1 Sn1 . . 119.26(14) ?
    S2 O3 Sn1 . . 121.82(8) ?
    O2 C1 O1 . . 122.6(2) ?
    O2 C1 C2 . . 117.72(19) ?
    O1 C1 C2 . . 119.67(19) ?
    C1 C2 S1 . . 118.77(16) ?
    C1 C2 H2B . . 107.6 ?
    S1 C2 H2B . . 107.6 ?
    C1 C2 H2A . . 107.6 ?
    S1 C2 H2A . . 107.6 ?
    H2B C2 H2A . . 107.1 ?
    S2 C3 H3A . . 109.5 ?
    S2 C3 H3B . . 109.5 ?
    H3A C3 H3B . . 109.5 ?
    S2 C3 H3C . . 109.5 ?
    H3A C3 H3C . . 109.5 ?
    H3B C3 H3C . . 109.5 ?
    S2 C4 H4A . . 109.5 ?
    S2 C4 H4B . . 109.5 ?
    H4A C4 H4B . . 109.5 ?
    S2 C4 H4C . . 109.5 ?
    H4A C4 H4C . . 109.5 ?
    H4B C4 H4C . . 109.5 ?
loop_
    _geom_torsion_atom_site_label_1
    _geom_torsion_atom_site_label_2
    _geom_torsion_atom_site_label_3
    _geom_torsion_atom_site_label_4
    _geom_torsion_site_symmetry_1
    _geom_torsion_site_symmetry_2
    _geom_torsion_site_symmetry_3
    _geom_torsion_site_symmetry_4
    _geom_torsion
    _geom_torsion_publ_flag
    O1 Sn1 S1 C2 2_556 . . . -36.3(3) ?
    O1 Sn1 S1 C2 . . . . -11.53(10) ?
    O3 Sn1 S1 C2 . . . . -97.96(10) ?
    O3 Sn1 S1 C2 2_556 . . . 68.06(10) ?
    S1 Sn1 S1 C2 2_556 . . . 165.24(9) ?
    O1 Sn1 O1 C1 2_556 . . . -169.37(17) ?
    O3 Sn1 O1 C1 . . . . 110.43(15) ?
    O3 Sn1 O1 C1 2_556 . . . -81.82(15) ?
    S1 Sn1 O1 C1 . . . . 14.32(14) ?
    S1 Sn1 O1 C1 2_556 . . . -144.6(2) ?
    C4 S2 O3 Sn1 . . . . -150.07(11) ?
    C3 S2 O3 Sn1 . . . . 106.14(12) ?
    O1 Sn1 O3 S2 2_556 . . . 161.54(11) ?
    O1 Sn1 O3 S2 . . . . -112.37(10) ?
    O3 Sn1 O3 S2 2_556 . . . -155.05(10) ?
    S1 Sn1 O3 S2 . . . . -26.35(10) ?
    S1 Sn1 O3 S2 2_556 . . . 76.19(10) ?
    Sn1 O1 C1 O2 . . . . 168.26(17) ?
    Sn1 O1 C1 C2 . . . . -10.7(3) ?
    O2 C1 C2 S1 . . . . 178.66(18) ?
    O1 C1 C2 S1 . . . . -2.3(3) ?
    Sn1 S1 C2 C1 . . . . 10.8(2) ?
data_global
_journal_date_recd_electronic     2009-10-21
_journal_date_accepted     2009-10-22
_journal_name_full     'Acta Crystallographica, Section E'
_journal_year     2009
_journal_volume     65
_journal_issue     11
_journal_page_first     m1450
_journal_page_last     m1450
_journal_paper_category     QM
_journal_coeditor_code     NG2673
_publ_contact_author_name     'Dr. Li Song'
_publ_contact_author_address
;
Department of Chemistry
Key Laboratory of Advanced Textile Materials and
Manufacturing Technology of Education Ministry
Zhejiang Sci-Tech University
Hangzhou 310018
People's Republic of China
;
_publ_contact_author_email     songli@zstu.edu.cn
_publ_contact_author_fax     ?
_publ_contact_author_phone     '(86)571-86843230'
_publ_section_title
;
Bis(dimethyl
sulfoxide-\k<i>O</i>)bis(mercaptoacetato-\k^2^<i>O</i>,<i>S</i>)tin(IV)
;
loop_
    _publ_author_name
    _publ_author_address
    'Song, Li'
;
Department of Chemistry
Key Laboratory of Advanced Textile Materials and Manufacturing Technology of
the Ministry of Education
Zhejiang Sci-Tech University
Hangzhou 310018
People's Republic of China
;
