# Supplementary material for: Bis(dimethyl sulfoxide-κO)bis­(mercapto­acetato-κ2 O,S)tin(IV)
Source: Acta Crystallogr Sect E Struct Rep Online. 2009 Oct 28;65(Pt 11):m1450. doi: 10.1107/S160053680904361X (PMC2971123; doi:10.1107/S160053680904361X)
Supplement: Supplementary file 2 [file e-65-m1450-Isup2.hkl]

# 
# h,k,l, Fc-squared, Fo-squared, sigma(Fo-squared) and status flag 
# 
data_I
_shelx_title ' a in C2/c' 
_shelx_refln_list_code          4 
_shelx_F_calc_maximum      265.32 
_exptl_crystal_F_000       904.00 
_reflns_d_resolution_high  0.7701 
 
loop_ 
 _symmetry_equiv_pos_as_xyz 
 'x, y, z' 
 '-x, y, -z+1/2' 
 'x+1/2, y+1/2, z' 
 '-x+1/2, y+1/2, -z+1/2' 
 '-x, -y, -z' 
 'x, -y, z-1/2' 
 '-x+1/2, -y+1/2, -z' 
 'x+1/2, -y+1/2, z-1/2' 
 
_cell_length_a    13.3460 
_cell_length_b     8.2706 
_cell_length_c    14.9053 
_cell_angle_alpha  90.000 
_cell_angle_beta  107.124 
_cell_angle_gamma  90.000 
 
_shelx_F_squared_multiplier     1.000 
 
loop_ 
 _refln_index_h 
 _refln_index_k 
 _refln_index_l 
 _refln_F_squared_calc 
 _refln_F_squared_meas 
 _refln_F_squared_sigma 
 _refln_observed_status 
   2   0   0    24230.14    25629.56    184.18 o 
   4   0   0    29002.32    28527.14    281.73 o 
   6   0   0    12582.81    12899.43    158.95 o 
   8   0   0    16697.19    17118.99    218.04 o 
  10   0   0     1047.32     1146.04     63.82 o 
  12   0   0      459.17      451.98     53.24 o 
  14   0   0     6006.61     6161.14    232.72 o 
  16   0   0       96.92       63.00     65.35 o 
   3   1   0    10417.48    10812.75     67.67 o 
   5   1   0    17223.44    17510.88    122.90 o 
   7   1   0     3750.50     3885.47     55.54 o 
   9   1   0     1888.57     1877.22     41.47 o 
  11   1   0      969.33      946.85     33.91 o 
  13   1   0      258.01      288.92     33.28 o 
  15   1   0      233.13      241.43     40.41 o 
   0   2   0    17747.35    17725.93    121.64 o 
   2   2   0      167.93      133.91      9.41 o 
   4   2   0     6767.79     6767.52     64.10 o 
   6   2   0    16837.84    17518.83    145.43 o 
   8   2   0    15647.26    16039.07    152.85 o 
  10   2   0    15171.14    15580.38    203.46 o 
  12   2   0    19811.42    19761.13    308.34 o 
  14   2   0     7293.27     7233.92    179.01 o 
  16   2   0     2003.37     2103.96    121.30 o 
   1   3   0     1483.62     1446.59     27.04 o 
   3   3   0       10.01       35.28     11.45 o 
   5   3   0    12916.80    13011.72    117.66 o 
   7   3   0     4395.81     4531.26     69.88 o 
   9   3   0    29481.99    31011.73    396.26 o 
  11   3   0     4939.15     4803.65     96.98 o 
  13   3   0    10181.67    10203.90    194.49 o 
  15   3   0     2799.59     2841.98    127.99 o 
   0   4   0      979.90     1018.12     25.00 o 
   2   4   0    18036.58    17191.44    224.12 o 
   4   4   0      312.98      281.04     19.25 o 
   6   4   0    12346.48    12570.23    190.58 o 
   8   4   0      612.03      620.14     26.59 o 
  10   4   0       29.95       63.47     28.91 o 
  12   4   0     1560.89     1388.81     60.57 o 
  14   4   0       72.18       61.65     23.35 o 
   1   5   0    39441.56    39888.17    262.94 o 
   3   5   0    32595.61    31593.96    222.94 o 
   5   5   0     7363.83     7806.73    113.89 o 
   7   5   0    11248.29    11577.26    192.92 o 
   9   5   0      515.96      568.11     38.43 o 
  11   5   0     4960.41     5009.04    107.49 o 
  13   5   0      317.17      264.97     30.93 o 
   0   6   0     1201.20     1102.49     67.58 o 
   2   6   0     1875.83     1773.21     34.19 o 
   4   6   0        0.40       22.16      9.28 o 
   6   6   0      302.30      252.07     18.35 o 
   8   6   0       21.99       35.03     18.00 o 
  10   6   0        1.40       20.30     14.88 o 
  12   6   0      214.60      201.95     31.53 o 
   1   7   0     5570.41     5609.16     95.07 o 
   3   7   0     5077.89     5128.82     82.42 o 
   5   7   0     2819.28     2865.78     96.42 o 
   7   7   0     9569.81     8959.07    308.88 o 
   9   7   0     4185.79     3961.06    189.94 o 
  11   7   0     9089.97     9406.96    278.79 o 
   0   8   0      786.33      739.66     45.31 o 
   2   8   0     3811.27     3862.83     72.05 o 
   4   8   0       14.83       37.92     16.06 o 
   6   8   0     2276.88     2276.51     76.51 o 
   8   8   0     2617.00     2684.60    263.04 o 
  10   8   0     2653.93     2592.47    116.85 o 
   1   9   0     3147.84     3151.28    173.95 o 
   3   9   0      233.90      285.61     54.30 o 
   5   9   0     4632.42     4437.78    273.74 o 
   7   9   0      326.56      232.95     61.12 o 
   9   9   0     3696.37     3903.07    212.50 o 
   0  10   0     3284.60     3120.06    165.25 o 
   2  10   0     3121.30     3203.79    116.95 o 
   4  10   0     7679.18     8038.53    217.18 o 
   6  10   0     1040.68      918.88    105.55 o 
 -15   1   1      427.38      426.36    107.90 o 
 -13   1   1    13655.00    13895.87    235.70 o 
 -11   1   1     4168.50     4256.07     90.42 o 
  -9   1   1    16909.81    17223.53    194.24 o 
  -7   1   1     5700.02     5789.93     70.97 o 
  -5   1   1    41239.74    42541.95    288.25 o 
  -3   1   1    70394.67    72925.10    501.85 o 
   1   1   1    58660.30    59514.60    439.37 o 
   3   1   1       83.06      118.15      5.98 o 
   5   1   1    49887.99    51234.61    301.70 o 
   7   1   1     4549.46     4467.82     93.31 o 
   9   1   1    16268.79    16843.71    179.69 o 
  11   1   1     2161.15     2288.39     65.62 o 
  13   1   1     7394.95     7522.67    178.74 o 
  15   1   1     1409.66     1327.44     84.77 o 
 -16   2   1       22.09       69.21     29.74 o 
 -14   2   1     4301.99     4201.87    182.89 o 
 -12   2   1     1808.07     1732.92     62.20 o 
 -10   2   1     1188.29     1187.22     36.78 o 
  -8   2   1     9623.21    10452.48    113.93 o 
  -6   2   1     1713.53     1616.33     39.22 o 
  -4   2   1    17026.87    17484.52    198.22 o 
  -2   2   1     9015.18     9307.49     66.73 o 
   0   2   1    47096.62    46788.12    189.53 o 
   2   2   1       10.01       36.87      7.75 o 
   4   2   1    10389.63    10287.75     82.23 o 
   6   2   1     3146.47     3423.10     55.84 o 
   8   2   1     5078.08     5209.98     69.25 o 
  10   2   1     4510.58     4576.48    102.36 o 
  12   2   1       22.98       18.68     24.89 o 
  14   2   1     8473.73     8594.13    203.93 o 
 -15   3   1     4952.53     4718.64    115.68 o 
 -13   3   1     4827.29     4710.44    108.50 o 
 -11   3   1    13222.93    13350.60    154.72 o 
  -9   3   1       19.44       31.43     10.58 o 
  -7   3   1    17588.39    18145.85    222.17 o 
  -5   3   1     1663.72     1706.96     40.84 o 
  -3   3   1       68.40      128.10     12.01 o 
  -1   3   1      889.62      832.23     11.22 o 
   1   3   1    11741.31    11399.16     78.25 o 
   3   3   1    10161.38     9381.36    117.73 o 
   5   3   1     5069.48     4989.73     68.81 o 
   7   3   1    29809.58    31237.87    252.11 o 
   9   3   1     3744.85     3945.63     93.04 o 
  11   3   1    12179.51    12311.67    178.12 o 
  13   3   1     2912.82     2818.22     92.91 o 
  15   3   1     1960.70     1944.11    164.55 o 
 -14   4   1     4229.85     4117.52    127.26 o 
 -12   4   1     7576.96     7474.55    135.00 o 
 -10   4   1     6612.28     6771.03    172.66 o 
  -8   4   1     9682.60    10145.04    122.78 o 
  -6   4   1     4679.71     4401.68    113.64 o 
  -4   4   1     7239.71     7158.26     80.30 o 
  -2   4   1    15292.89    15166.89    130.51 o 
   0   4   1    15456.96    15618.85    100.05 o 
   2   4   1     5781.51     5415.88     80.07 o 
   4   4   1    11726.03    12020.69    114.65 o 
   6   4   1    24281.27    25365.46    217.22 o 
   8   4   1    11890.91    11917.65    134.31 o 
  10   4   1     5648.38     5771.68    126.20 o 
  12   4   1     4985.25     5102.76    123.06 o 
  14   4   1     4694.97     4633.40    110.85 o 
 -13   5   1      364.99      275.48     33.37 o 
 -11   5   1      363.93      303.79     28.44 o 
  -9   5   1      176.21      150.26     17.61 o 
  -7   5   1     9746.38    10102.42    143.68 o 
  -5   5   1      794.18      799.66     32.83 o 
  -3   5   1      317.56      275.97     22.34 o 
  -1   5   1     5571.09     5285.17     53.20 o 
   1   5   1     1661.65     1637.04     30.78 o 
   3   5   1      355.67      276.02     15.19 o 
   5   5   1        0.75       21.45     10.45 o 
   7   5   1     2069.37     1993.82     49.42 o 
   9   5   1     5129.70     5012.74    101.62 o 
  11   5   1      203.22      203.17     26.21 o 
  13   5   1      726.62      688.31     51.59 o 
 -12   6   1     4775.66     4640.65    134.65 o 
 -10   6   1     3145.82     3202.71     82.82 o 
  -8   6   1     4450.92     4399.89     80.00 o 
  -6   6   1    24368.25    24680.30    396.50 o 
  -4   6   1    17279.58    17399.00    203.09 o 
  -2   6   1    43272.86    43768.41    289.41 o 
   0   6   1     9785.00     9758.31     91.53 o 
   2   6   1    29405.53    29985.84    192.40 o 
   4   6   1     1926.06     1808.85     38.80 o 
   6   6   1     3498.88     3550.05     59.86 o 
   8   6   1     2459.45     2356.51     85.31 o 
  10   6   1     1984.72     1925.19     68.19 o 
  12   6   1     3310.09     3440.71    163.67 o 
 -11   7   1     2669.01     2687.06    119.78 o 
  -9   7   1      130.00      128.58     35.97 o 
  -7   7   1     1705.93     1567.81    105.19 o 
  -5   7   1       14.36       38.09     18.70 o 
  -3   7   1    10293.82    10154.20    125.06 o 
  -1   7   1     2935.18     2863.91     61.16 o 
   1   7   1        6.38       39.78     13.72 o 
   3   7   1     2181.81     2074.72     62.24 o 
   5   7   1      246.72      147.10     21.78 o 
   7   7   1     1369.82     1317.83     77.32 o 
   9   7   1      254.37      269.99     43.38 o 
  11   7   1      826.54      735.76     84.15 o 
 -10   8   1     4546.09     4583.13    228.02 o 
  -8   8   1     2467.88     2563.66    151.62 o 
  -6   8   1       43.41      125.84     38.05 o 
  -4   8   1     1695.07     1681.18     61.51 o 
  -2   8   1      483.63      491.76     33.18 o 
   0   8   1     1794.20     1849.21     61.10 o 
   2   8   1     1145.14     1188.50     49.84 o 
   4   8   1     7211.35     7576.51    151.44 o 
   6   8   1     7918.04     8293.49    209.70 o 
   8   8   1     6849.96     6850.13    328.16 o 
  10   8   1     8280.16     8102.24    231.66 o 
  -9   9   1     1084.24      862.00     99.67 o 
  -7   9   1     2364.45     2408.04    153.50 o 
  -5   9   1      217.89      293.84     41.80 o 
  -3   9   1      739.66      738.28     58.92 o 
  -1   9   1      128.82      142.95     28.20 o 
   1   9   1     1374.12     1191.14     68.81 o 
   3   9   1     5525.57     5521.85    172.89 o 
   5   9   1     2480.82     2342.46    167.13 o 
   7   9   1     6106.79     6741.29    247.06 o 
  -6  10   1      598.10      698.62     95.20 o 
  -4  10   1     5655.19     6009.91    185.28 o 
  -2  10   1       21.76       27.45     20.26 o 
   0  10   1     5082.90     5194.36    146.33 o 
   2  10   1       78.80       55.83     43.96 o 
   4  10   1     1662.61     1651.59    129.99 o 
 -16   0   2       17.66       30.32     43.49 o 
 -14   0   2     6068.81     5897.63    244.00 o 
 -12   0   2    16232.71    16270.46    223.08 o 
 -10   0   2     4642.02     4460.31    123.65 o 
  -8   0   2    42875.19    42840.07    458.99 o 
  -6   0   2    63485.74    65658.57    905.48 o 
  -2   0   2    20752.01    20909.72    486.00 o 
   2   0   2      141.66      255.58     10.50 o 
   4   0   2     3218.21     2717.02     46.08 o 
   6   0   2    12477.99    13361.26    243.18 o 
   8   0   2      317.30      360.01     24.63 o 
  10   0   2     5720.74     6350.81    195.58 o 
  12   0   2     1920.58     1769.83    122.71 o 
  14   0   2    20417.19    20355.74    415.60 o 
 -15   1   2      338.20      328.90     45.41 o 
 -13   1   2     1955.46     1918.23     67.23 o 
 -11   1   2       48.23       64.28     19.73 o 
  -9   1   2    13808.55    13780.39    142.28 o 
  -7   1   2     4135.71     4000.70     65.43 o 
  -5   1   2     6614.02     6206.45     73.03 o 
  -3   1   2     3605.99     3456.56     56.26 o 
  -1   1   2      608.38      707.95      8.91 o 
   1   1   2     6670.21     6645.38     57.00 o 
   3   1   2     7174.14     7332.37     74.59 o 
   5   1   2     1568.29     1633.85     31.58 o 
   7   1   2     2054.13     2060.73     36.47 o 
   9   1   2     2502.01     2532.65     46.71 o 
  11   1   2        0.72       43.31     19.04 o 
  13   1   2     2451.65     2361.62    117.18 o 
  15   1   2     1913.23     1788.60     97.15 o 
 -16   2   2     6348.16     6029.80    220.49 o 
 -14   2   2     8456.60     8555.83    172.46 o 
 -12   2   2     9300.46     9338.59    121.20 o 
 -10   2   2      369.97      455.27     26.12 o 
  -8   2   2     3992.21     4155.50     64.87 o 
  -6   2   2     9695.24    10355.41    116.65 o 
  -4   2   2      125.14      104.15     17.17 o 
  -2   2   2     4498.90     4044.90     38.83 o 
   0   2   2    45200.35    46591.24    264.07 o 
   2   2   2    30548.46    30391.28    283.66 o 
   4   2   2    15631.40    15020.39    117.60 o 
   6   2   2    58204.30    59382.82    366.91 o 
   8   2   2    23192.06    24239.91    199.01 o 
  10   2   2     5697.94     5987.80    110.54 o 
  12   2   2     3189.45     3050.14     85.86 o 
  14   2   2     2434.30     2388.84    121.34 o 
 -15   3   2     1782.77     1787.56     93.56 o 
 -13   3   2     8387.77     8089.99    145.35 o 
 -11   3   2     1917.63     1967.34     50.19 o 
  -9   3   2     5781.17     5624.44     85.24 o 
  -7   3   2      751.68      605.78     27.55 o 
  -5   3   2     1059.24      876.55     30.46 o 
  -3   3   2    10712.14    11208.01     89.84 o 
  -1   3   2      120.60      121.77     12.41 o 
   1   3   2    18007.50    17403.03    190.55 o 
   3   3   2    25245.39    26148.62    191.75 o 
   5   3   2    59867.95    61567.32    536.86 o 
   7   3   2     4592.25     4585.18     67.57 o 
   9   3   2    13996.17    14503.41    230.63 o 
  11   3   2     4319.28     4484.09    101.02 o 
  13   3   2     2855.95     2679.03    105.20 o 
  15   3   2      382.15      389.25     69.11 o 
 -14   4   2       18.50       38.59     23.30 o 
 -12   4   2     3225.92     3137.62    106.53 o 
 -10   4   2     5627.41     5665.84     99.38 o 
  -8   4   2     1728.22     1719.56     50.97 o 
  -6   4   2    18913.50    18682.91    225.91 o 
  -4   4   2        8.14       19.66      7.95 o 
  -2   4   2    16204.71    15798.90    118.31 o 
   0   4   2       23.23       56.79      8.12 o 
   2   4   2     7131.34     6875.11     85.18 o 
   4   4   2        3.93       12.67      9.65 o 
   6   4   2     1543.87     1569.73     45.30 o 
   8   4   2      226.92      273.65     28.84 o 
  10   4   2      185.68      159.81     25.63 o 
  12   4   2     9706.12     9664.57    155.56 o 
  14   4   2       70.23       14.84     32.56 o 
 -15   5   2     3825.63     3626.99    111.13 o 
 -13   5   2      726.86      645.64     44.77 o 
 -11   5   2    13698.89    13805.55    233.04 o 
  -9   5   2     5311.07     5511.15     79.06 o 
  -7   5   2    36498.36    36033.64    621.10 o 
  -5   5   2    22454.05    22601.19    300.24 o 
  -3   5   2    35399.20    35171.90    238.72 o 
  -1   5   2    19929.93    20298.30    200.07 o 
   1   5   2     6066.09     6111.55     47.48 o 
   3   5   2     8802.37     8756.83     88.05 o 
   5   5   2      135.77      192.39     15.61 o 
   7   5   2     7810.55     8222.32    165.52 o 
   9   5   2      274.26      274.78     27.25 o 
  11   5   2     6327.29     6581.11    143.17 o 
  13   5   2     2835.23     2774.22     87.71 o 
 -14   6   2       51.82       15.26     37.38 o 
 -12   6   2       21.87       39.77     14.56 o 
 -10   6   2       37.07       48.87     19.68 o 
  -8   6   2      133.93      108.25     16.61 o 
  -6   6   2      999.05      885.14     35.15 o 
  -4   6   2     1666.24     1608.98     34.01 o 
  -2   6   2      949.33      824.78     28.84 o 
   0   6   2     1716.85     1507.75     31.41 o 
   2   6   2       83.21       91.54     38.76 o 
   4   6   2      186.29      155.43     13.92 o 
   6   6   2      105.72       98.11     16.92 o 
   8   6   2       18.22       39.41     17.16 o 
  10   6   2      122.24      136.81     25.71 o 
  12   6   2       15.10       65.99     21.80 o 
 -11   7   2     4993.81     4765.30    251.29 o 
  -9   7   2      311.25      275.39     33.70 o 
  -7   7   2     7886.53     7746.85    164.90 o 
  -5   7   2     3184.91     3375.28     77.99 o 
  -3   7   2     5037.61     4953.55     79.09 o 
  -1   7   2     7412.97     7540.10    154.43 o 
   1   7   2     7613.50     7594.07    119.21 o 
   3   7   2    10021.38    10169.60    127.27 o 
   5   7   2     6283.67     6262.74     98.78 o 
   7   7   2    17324.21    18516.99    235.58 o 
   9   7   2     3209.01     3225.16     92.69 o 
  11   7   2     3550.71     3665.89    193.70 o 
 -10   8   2     2045.15     2321.77    153.03 o 
  -8   8   2        2.90       56.18     43.96 o 
  -6   8   2     1088.65      928.47     59.18 o 
  -4   8   2       28.33       51.77     23.87 o 
  -2   8   2     6139.35     6020.67    146.44 o 
   0   8   2      492.28      459.97     46.60 o 
   2   8   2     8607.06     9053.29    169.09 o 
   4   8   2     3512.97     3453.21     88.75 o 
   6   8   2     3248.66     3216.64    113.85 o 
   8   8   2     3054.37     3101.06    136.96 o 
  10   8   2     1092.54     1145.81     77.62 o 
  -9   9   2     3419.41     3882.86    208.04 o 
  -7   9   2      551.30      503.03     64.53 o 
  -5   9   2     2805.80     2930.81    110.36 o 
  -3   9   2     1493.75     1389.40     58.03 o 
  -1   9   2      909.94     1004.76     49.17 o 
   1   9   2     4732.52     4758.56    103.81 o 
   3   9   2       70.04       35.25     18.40 o 
   5   9   2     4845.65     5309.02    281.14 o 
  -6  10   2     1612.92     1382.52     82.97 o 
  -4  10   2     5599.66     5480.40    173.67 o 
  -2  10   2     3196.93     3163.53    116.85 o 
   0  10   2     3510.78     3355.12    118.92 o 
   2  10   2     2838.77     2976.90    120.63 o 
   4  10   2     2403.61     2513.12    162.43 o 
 -17   1   3     6563.95     6564.40    247.17 o 
 -15   1   3     2053.66     1941.69     73.10 o 
 -13   1   3    12789.79    13256.50    245.10 o 
 -11   1   3     5048.51     5041.81     92.48 o 
  -9   1   3    18040.66    18749.05    184.74 o 
  -7   1   3    35770.45    38299.03    588.90 o 
  -5   1   3    41203.84    42361.85   1177.69 o 
  -3   1   3    30215.11    29585.24    266.06 o 
  -1   1   3     2608.12     2738.60     22.20 o 
   1   1   3    33368.84    33516.11    191.57 o 
   3   1   3     5141.05     4674.73     59.12 o 
   5   1   3    38806.70    39411.69    493.58 o 
   7   1   3     3462.56     3391.70     38.82 o 
   9   1   3     6141.76     6177.75    119.82 o 
  11   1   3     7071.51     7052.80    212.97 o 
  13   1   3     8072.96     8140.70    188.16 o 
  15   1   3     4944.15     4817.02    171.44 o 
 -16   2   3      231.42      256.68     49.38 o 
 -14   2   3     2965.02     2866.71     89.79 o 
 -12   2   3     5094.91     4893.30     80.00 o 
 -10   2   3      410.03      427.87     27.59 o 
  -8   2   3    10791.24    11073.02    169.30 o 
  -6   2   3      431.93      402.22     22.75 o 
  -4   2   3    11191.86    10862.37    144.92 o 
  -2   2   3      326.08      315.21     11.72 o 
   0   2   3    30229.91    29379.58    182.26 o 
   2   2   3     5283.18     5579.79     78.89 o 
   4   2   3     4387.90     4139.70     75.06 o 
   6   2   3     9532.28    10155.12    180.22 o 
   8   2   3     1416.30     1386.23     46.07 o 
  10   2   3     8618.80     9164.39    223.51 o 
  12   2   3      226.23      208.82     39.14 o 
  14   2   3     6448.43     6198.25    175.65 o 
 -15   3   3     4908.34     4779.85    144.15 o 
 -13   3   3      335.44      359.00     33.96 o 
 -11   3   3     7475.42     7479.41    158.24 o 
  -9   3   3      264.50      205.14     31.73 o 
  -7   3   3     8072.26     8035.23    158.60 o 
  -5   3   3      459.76      452.25     20.34 o 
  -3   3   3     3397.01     3235.82     39.56 o 
  -1   3   3    40132.71    39342.53    206.04 o 
   1   3   3    14274.66    14428.90    141.72 o 
   3   3   3    23862.26    24055.19    180.64 o 
   5   3   3     8445.78     8720.74    121.71 o 
   7   3   3    26652.19    26911.23    417.46 o 
   9   3   3       79.70      106.89     23.93 o 
  11   3   3     4406.80     4474.27    109.43 o 
  13   3   3     1515.96     1526.95     85.62 o 
 -14   4   3     3454.84     3302.42     94.63 o 
 -12   4   3     4954.53     4944.98    118.02 o 
 -10   4   3     2060.26     1969.86     56.87 o 
  -8   4   3     4173.48     3910.11     83.89 o 
  -6   4   3    18269.09    18307.95    197.79 o 
  -4   4   3    10377.48    10601.20    105.01 o 
  -2   4   3    12260.92    11802.72     95.28 o 
   0   4   3    15890.52    16155.94    119.91 o 
   2   4   3    39969.17    40490.33    269.27 o 
   4   4   3    11527.32    11682.01    113.44 o 
   6   4   3     8009.12     8075.74     88.73 o 
   8   4   3     5837.04     5938.13    125.68 o 
  10   4   3     4014.68     4285.49    105.67 o 
  12   4   3     2694.43     2553.37    104.51 o 
  14   4   3     1578.24     1526.13    178.42 o 
 -15   5   3      259.71      278.04     42.34 o 
 -13   5   3      983.87      905.74     55.08 o 
 -11   5   3     5476.58     5498.62    124.91 o 
  -9   5   3      167.36      154.78     36.20 o 
  -7   5   3     5225.37     4838.46    175.46 o 
  -5   5   3     1586.10     1533.08     37.42 o 
  -3   5   3     1039.10     1079.13     30.95 o 
  -1   5   3     1628.11     1647.88     32.07 o 
   1   5   3      137.51      163.08      8.94 o 
   3   5   3       18.74       31.35     14.40 o 
   5   5   3     3610.37     3296.93     71.15 o 
   7   5   3     3718.27     3658.68    101.54 o 
   9   5   3      197.86      210.85     24.87 o 
  11   5   3     1936.91     1771.16     66.82 o 
  13   5   3      703.38      666.37     47.95 o 
 -14   6   3     2542.29     2357.93    106.83 o 
 -12   6   3     4883.78     4860.32    174.89 o 
 -10   6   3    18951.37    19525.16    265.66 o 
  -8   6   3    11082.16    10589.43    425.94 o 
  -6   6   3    30698.81    31163.87    308.13 o 
  -4   6   3     2986.94     3111.92     66.32 o 
  -2   6   3    26952.28    27298.68    201.22 o 
   0   6   3       16.38       44.92      9.81 o 
   2   6   3     4312.70     4462.27     94.12 o 
   4   6   3     2327.73     2416.63     49.10 o 
   6   6   3     5522.99     5570.56     90.14 o 
   8   6   3     5191.85     5385.87    119.05 o 
  10   6   3     1548.39     1447.31     68.65 o 
  12   6   3    12729.08    13766.43    221.38 o 
 -13   7   3       43.79       55.30     29.37 o 
 -11   7   3     4080.62     4225.16    159.34 o 
  -9   7   3      266.77      211.34     31.69 o 
  -7   7   3     3255.71     3152.18    157.38 o 
  -5   7   3      804.27      812.08     44.90 o 
  -3   7   3      471.81      405.83     30.78 o 
  -1   7   3       57.67       61.42     12.16 o 
   1   7   3     1101.61      926.16     35.46 o 
   3   7   3     6193.21     5850.66     82.98 o 
   5   7   3      932.30      937.25     63.93 o 
   7   7   3     1236.92     1092.68     57.56 o 
   9   7   3      262.28      210.07     61.63 o 
  11   7   3     3333.31     3358.45    115.08 o 
 -10   8   3      289.92      265.86     51.01 o 
  -8   8   3      738.45      733.32     63.00 o 
  -6   8   3      801.76      730.33     54.59 o 
  -4   8   3     4234.31     4245.69    104.93 o 
  -2   8   3     4575.59     4671.59    110.33 o 
   0   8   3     7919.73     7676.53    182.36 o 
   2   8   3    11612.01    12055.88    221.22 o 
   4   8   3    11487.92    11739.18    207.35 o 
   6   8   3     7181.34     7713.92    288.31 o 
   8   8   3     1905.57     2046.10    103.11 o 
  -9   9   3      143.69      345.32     81.57 o 
  -7   9   3      862.77      795.52     62.50 o 
  -5   9   3      506.68      467.90     71.61 o 
  -3   9   3     4075.47     3940.31     96.95 o 
  -1   9   3     6669.41     6711.89    214.53 o 
   1   9   3     4567.41     4813.07    135.48 o 
   3   9   3    10214.03    10935.56    172.60 o 
   5   9   3     1846.26     1744.83     96.48 o 
   7   9   3     4412.03     4405.37    281.38 o 
  -6  10   3        4.62       57.72     26.87 o 
  -4  10   3     3005.88     2999.01    125.82 o 
  -2  10   3       39.55       93.07     56.30 o 
   0  10   3      991.48     1012.10     70.39 o 
   2  10   3      506.72      459.23     54.77 o 
   4  10   3        9.64      134.93     69.35 o 
 -16   0   4     3428.04     3569.51    191.82 o 
 -14   0   4    12791.50    13020.82    228.50 o 
 -12   0   4    29052.87    29392.22    405.26 o 
 -10   0   4    12025.25    12784.49    200.21 o 
  -8   0   4    70196.63    75093.98   1108.58 o 
  -6   0   4    36279.05    37992.45    552.88 o 
  -4   0   4     1447.14     1184.51     54.30 o 
  -2   0   4    11485.48    11511.10     99.16 o 
   0   0   4    45110.76    43643.57    506.60 o 
   2   0   4    10188.76    10105.82    180.41 o 
   4   0   4      157.99      309.55     18.20 o 
   6   0   4    24433.05    25057.17    278.10 o 
   8   0   4    11521.06    11324.22    157.38 o 
  10   0   4    26030.04    26578.23    404.32 o 
  12   0   4     8356.44     8039.81    269.39 o 
  14   0   4    19640.93    20146.76    433.00 o 
 -17   1   4     2552.14     2585.45    126.57 o 
 -15   1   4      189.82      147.48     26.52 o 
 -13   1   4     6697.95     6812.10    128.20 o 
 -11   1   4     1579.16     1640.66     54.49 o 
  -9   1   4     5146.52     5057.36     88.88 o 
  -7   1   4      509.28      403.85     43.49 o 
  -5   1   4       10.86       33.55     23.98 o 
  -3   1   4     3586.25     3761.80     83.70 o 
  -1   1   4     5646.67     5852.38     45.17 o 
   1   1   4       11.77       17.89      7.98 o 
   3   1   4      133.98       85.51      5.33 o 
   5   1   4    13736.59    14063.55    150.90 o 
   7   1   4      113.88      150.59     17.97 o 
   9   1   4     6808.01     6497.01    123.52 o 
  11   1   4     4660.82     4199.15    365.30 o 
  13   1   4     1065.26     1100.96     82.74 o 
  15   1   4      233.91      289.38    108.25 o 
 -16   2   4      895.75      814.34     51.51 o 
 -14   2   4      955.38      883.16     49.66 o 
 -12   2   4     2566.47     2673.70     63.08 o 
 -10   2   4     1996.53     1988.82     57.99 o 
  -8   2   4     2619.42     2613.23     61.18 o 
  -6   2   4    30451.95    31828.15    814.51 o 
  -4   2   4    15867.28    15067.78    140.83 o 
  -2   2   4    45681.17    46519.04    245.08 o 
   0   2   4    51496.32    50444.01    360.19 o 
   2   2   4    44451.39    44771.28    259.35 o 
   4   2   4    17388.13    17691.84    295.68 o 
   6   2   4    11139.02    11238.26    140.83 o 
   8   2   4     1234.69     1160.82     55.31 o 
  10   2   4      466.22      534.10     48.42 o 
  12   2   4     3084.60     2990.98    118.18 o 
  14   2   4      781.89      769.86     71.55 o 
 -15   3   4      486.44      458.29     45.40 o 
 -13   3   4     1383.02     1324.06     46.22 o 
 -11   3   4       42.06       42.21     15.65 o 
  -9   3   4     4148.12     4020.09     82.23 o 
  -7   3   4     4559.31     4925.90     82.51 o 
  -5   3   4     6809.88     6098.14     74.64 o 
  -3   3   4    28879.43    29199.67    222.43 o 
  -1   3   4    40026.68    40232.13    249.83 o 
   1   3   4    50501.80    50938.23    397.07 o 
   3   3   4     7937.65     8161.80     80.41 o 
   5   3   4    12712.12    12427.40    149.98 o 
   7   3   4     1156.26     1308.13     47.72 o 
   9   3   4     3021.45     2881.45     85.33 o 
  11   3   4      761.87      661.36     39.17 o 
  13   3   4       33.08       42.25     24.06 o 
 -16   4   4     2100.65     1902.03     80.36 o 
 -14   4   4     4062.45     3920.16    104.77 o 
 -12   4   4     2411.25     2450.81     65.99 o 
 -10   4   4     6630.13     6656.27    116.03 o 
  -8   4   4       75.30      103.32     16.86 o 
  -6   4   4    13217.95    13365.86    139.01 o 
  -4   4   4     4282.09     4017.88     90.83 o 
  -2   4   4     9511.83     9715.72     80.91 o 
   0   4   4      246.19      323.96     11.17 o 
   2   4   4      897.12      949.54     24.67 o 
   4   4   4     1346.83     1327.76     41.29 o 
   6   4   4     5158.24     4902.17     91.89 o 
   8   4   4    12161.04    12273.07    210.17 o 
  10   4   4      387.35      385.49     36.24 o 
  12   4   4     8641.23     8591.33    197.23 o 
 -15   5   4    10430.89    10892.55    206.15 o 
 -13   5   4     3305.21     3169.19     89.96 o 
 -11   5   4    24897.00    25395.09    326.49 o 
  -9   5   4    10286.79    10531.93    149.67 o 
  -7   5   4    19238.27    19338.74    231.56 o 
  -5   5   4     8928.97     8857.74    101.18 o 
  -3   5   4     2128.97     2205.28     36.93 o 
  -1   5   4     8635.82     8541.71    102.11 o 
   1   5   4       21.72       53.88     14.47 o 
   3   5   4    14850.62    14901.97    128.51 o 
   5   5   4      703.99      700.30     39.75 o 
   7   5   4    15063.93    15815.08    219.06 o 
   9   5   4     4740.51     4720.88    101.99 o 
  11   5   4    14043.59    14689.99    403.71 o 
  13   5   4     7311.96     7627.66    285.73 o 
 -14   6   4       95.70      105.66     39.23 o 
 -12   6   4        9.60       21.35     21.69 o 
 -10   6   4      986.67      967.54     60.65 o 
  -8   6   4      237.09      249.12     49.48 o 
  -6   6   4       20.26       33.62     12.16 o 
  -4   6   4      921.76      789.58     29.23 o 
  -2   6   4      584.94      553.98     18.75 o 
   0   6   4     1148.80     1137.89     45.06 o 
   2   6   4      513.05      444.47     28.33 o 
   4   6   4       30.63       27.78     13.61 o 
   6   6   4      185.60      173.72     23.60 o 
   8   6   4      866.31      734.30     52.23 o 
  10   6   4      582.08      626.87     44.42 o 
  12   6   4      259.61      218.38     39.77 o 
 -13   7   4      449.09      434.19     59.12 o 
 -11   7   4     5008.66     5086.56    258.69 o 
  -9   7   4     1708.07     1591.79     77.72 o 
  -7   7   4     7935.71     7901.82    280.67 o 
  -5   7   4     8136.60     8351.23    204.57 o 
  -3   7   4     5519.99     5534.90    108.07 o 
  -1   7   4    14778.12    15096.03    168.52 o 
   1   7   4     7540.93     7285.37    113.70 o 
   3   7   4    17202.86    17175.95    162.62 o 
   5   7   4     2005.99     2089.70     73.57 o 
   7   7   4     6400.48     6521.48    149.76 o 
   9   7   4      534.13      470.95     41.40 o 
  11   7   4     2067.33     1926.44    189.35 o 
 -10   8   4     2349.82     2105.27    140.34 o 
  -8   8   4       59.91       96.61     31.52 o 
  -6   8   4     4750.90     4696.22    116.62 o 
  -4   8   4       20.42       41.21     22.33 o 
  -2   8   4    11682.54    11736.92    207.42 o 
   0   8   4     1238.32     1258.18     57.07 o 
   2   8   4     7338.42     7383.09    139.78 o 
   4   8   4     2876.63     2834.95    116.60 o 
   6   8   4      197.07      142.90     33.94 o 
   8   8   4     3192.52     3338.85    126.99 o 
  -9   9   4     1876.73     1842.94    149.27 o 
  -7   9   4     1286.74     1163.03     71.41 o 
  -5   9   4     1484.42     1491.82     64.61 o 
  -3   9   4     1757.13     1691.54     67.10 o 
  -1   9   4      430.85      440.03     37.14 o 
   1   9   4     5823.85     5780.80    119.05 o 
   3   9   4       63.77       23.89     27.50 o 
   5   9   4     4710.22     4748.00    143.96 o 
   7   9   4      967.50      934.69     72.88 o 
  -6  10   4     1027.59      926.40     97.79 o 
  -4  10   4     4826.51     5007.05    166.00 o 
  -2  10   4     3469.46     3648.70    177.48 o 
   0  10   4      731.70      618.74     56.57 o 
   2  10   4     1310.26     1245.39    117.30 o 
 -17   1   5     6879.81     7193.25    210.17 o 
 -15   1   5     1632.36     1510.60     77.12 o 
 -13   1   5    15180.60    15375.68    180.44 o 
 -11   1   5     9917.14    10305.85    177.59 o 
  -9   1   5    21669.40    21953.25    371.29 o 
  -7   1   5    15592.77    16350.58    220.71 o 
  -5   1   5     6070.69     5734.99     95.85 o 
  -3   1   5     8861.46     8542.13     62.25 o 
  -1   1   5    34319.52    34385.63    171.49 o 
   1   1   5    24267.25    22928.42    194.48 o 
   3   1   5     1367.07     1199.97     19.30 o 
   5   1   5    23159.03    23063.43    311.87 o 
   7   1   5    10463.07    10216.09    131.13 o 
   9   1   5     8894.20     8605.51    214.56 o 
  11   1   5    10504.85    10814.75    217.98 o 
  13   1   5     5489.79     5475.95    201.87 o 
 -16   2   5      789.25      679.62     49.63 o 
 -14   2   5     1163.78     1140.84     54.20 o 
 -12   2   5     5652.92     5802.58    105.30 o 
 -10   2   5      519.45      476.72     34.85 o 
  -8   2   5     5815.16     5984.73    121.84 o 
  -6   2   5      369.35      358.83     32.43 o 
  -4   2   5    23517.32    23036.49    319.51 o 
  -2   2   5      203.66      226.62      9.86 o 
   0   2   5    20719.55    20850.35    305.17 o 
   2   2   5    10317.08    10589.20     88.09 o 
   4   2   5     2644.56     2466.24     64.94 o 
   6   2   5    10348.62    10294.99    135.76 o 
   8   2   5     1879.83     1696.98     56.33 o 
  10   2   5     6701.41     6862.43    162.64 o 
  12   2   5      719.82      665.89     59.86 o 
  14   2   5     1911.27     1870.36    109.72 o 
 -15   3   5     2468.68     2435.84     94.53 o 
 -13   3   5      515.49      471.64     30.46 o 
 -11   3   5     5232.18     5155.59    102.69 o 
  -9   3   5      152.93      194.87     21.68 o 
  -7   3   5    11514.83    11674.77    151.57 o 
  -5   3   5    31695.27    32165.06    461.38 o 
  -3   3   5     3641.48     3469.70     41.35 o 
  -1   3   5    42046.36    42894.64    270.16 o 
   1   3   5     7759.47     8212.59     96.71 o 
   3   3   5    18614.50    18401.73    141.95 o 
   5   3   5      179.24      175.51     18.15 o 
   7   3   5     7821.87     7725.88    140.69 o 
   9   3   5      210.30      264.84     26.96 o 
  11   3   5     1084.96      982.50     65.25 o 
  13   3   5     1707.36     1642.23     90.76 o 
 -16   4   5     1497.37     1434.80    125.70 o 
 -14   4   5     3062.37     2954.79     88.61 o 
 -12   4   5     3351.69     3187.83    108.95 o 
 -10   4   5    10070.46    10408.43    156.15 o 
  -8   4   5     9020.60     8774.97    132.35 o 
  -6   4   5    18010.70    18270.95    200.76 o 
  -4   4   5    11796.46    11894.46    105.29 o 
  -2   4   5    27331.28    27984.45    231.62 o 
   0   4   5    17224.63    17219.83    186.07 o 
   2   4   5     3601.71     3546.63     49.77 o 
   4   4   5     3853.79     3888.43     52.34 o 
   6   4   5     4771.88     4851.85    102.91 o 
   8   4   5     6503.80     6508.52    105.97 o 
  10   4   5     1236.85     1121.44     63.51 o 
  12   4   5     3090.19     2901.75    135.43 o 
 -15   5   5     2072.01     1861.97     84.02 o 
 -13   5   5      502.85      451.43     43.43 o 
 -11   5   5      895.64      811.62     51.43 o 
  -9   5   5      629.46      580.80     64.50 o 
  -7   5   5      296.22      293.78     33.45 o 
  -5   5   5      438.73      519.57     23.06 o 
  -3   5   5     1871.09     1839.50     37.62 o 
  -1   5   5     2031.23     2008.50     47.54 o 
   1   5   5      223.86      186.37      9.43 o 
   3   5   5     1359.69     1270.77     43.11 o 
   5   5   5     1474.30     1331.56     43.88 o 
   7   5   5     8720.91     8483.67    166.99 o 
   9   5   5       29.16       56.96     19.67 o 
  11   5   5       84.93      105.69     29.43 o 
 -14   6   5     9994.08    10236.25    246.99 o 
 -12   6   5     4849.92     4963.94    148.70 o 
 -10   6   5    17922.72    17677.38    286.55 o 
  -8   6   5      450.35      461.18     46.19 o 
  -6   6   5    14051.18    13915.38    192.85 o 
  -4   6   5       35.35       40.71     18.87 o 
  -2   6   5     7285.40     7424.74    105.99 o 
   0   6   5     2348.07     2299.52     54.86 o 
   2   6   5     9296.21     9388.91    142.74 o 
   4   6   5    13005.54    13756.09    199.16 o 
   6   6   5     3301.77     3441.71     93.09 o 
   8   6   5    18610.04    19157.17    394.94 o 
  10   6   5     3951.47     3733.35    147.31 o 
 -13   7   5      310.87      225.87     43.90 o 
 -11   7   5     2150.11     2260.42    169.48 o 
  -9   7   5      557.12      498.75     49.64 o 
  -7   7   5      283.57      261.45     33.70 o 
  -5   7   5      207.37      215.16     32.91 o 
  -3   7   5        4.39       49.33     21.17 o 
  -1   7   5     4558.09     4177.01     71.72 o 
   1   7   5      590.79      561.03     30.79 o 
   3   7   5     7331.16     7420.20    110.00 o 
   5   7   5      296.22      286.70     32.46 o 
   7   7   5     4742.62     4775.46    156.42 o 
   9   7   5     1054.71      959.41     59.94 o 
 -10   8   5     2739.21     2639.82    157.97 o 
  -8   8   5     5683.92     6130.10    166.12 o 
  -6   8   5     4076.64     3822.87    104.32 o 
  -4   8   5     9284.05     9470.55    266.70 o 
  -2   8   5    12063.61    12556.68    220.17 o 
   0   8   5     8705.05     9028.11    150.21 o 
   2   8   5     3266.49     3493.65     91.27 o 
   4   8   5     2562.71     2768.09    107.53 o 
   6   8   5     1143.54     1173.02     78.86 o 
   8   8   5       12.02       28.27     29.62 o 
  -9   9   5     1622.59     1506.79    134.69 o 
  -7   9   5     3240.57     2968.08    244.59 o 
  -5   9   5     9075.72     9334.67    269.96 o 
  -3   9   5     5235.40     5231.61    118.70 o 
  -1   9   5     6527.91     6847.98    134.71 o 
   1   9   5      924.23      838.63     49.47 o 
   3   9   5     4590.30     4768.74    177.89 o 
   5   9   5        9.84       20.99     53.24 o 
  -4  10   5      937.66      975.53     56.06 o 
  -2  10   5      441.87      448.77     42.11 o 
   0  10   5      359.58      304.85     35.95 o 
   2  10   5      675.94      629.28     67.11 o 
 -16   0   6     4862.32     5205.94    266.45 o 
 -14   0   6     8415.29     8043.57    176.22 o 
 -12   0   6    33616.76    34016.62    364.44 o 
 -10   0   6      938.74      919.35     79.69 o 
  -8   0   6     4875.61     5021.06    156.79 o 
  -6   0   6      161.68      177.48     36.44 o 
  -4   0   6    21557.48    20799.43    346.54 o 
  -2   0   6     1626.08     1375.77     38.53 o 
   0   0   6    36260.68    35598.76    321.42 o 
   2   0   6    18475.46    17315.61    292.54 o 
   4   0   6    22309.16    21023.13    244.18 o 
   6   0   6    49244.73    51784.60   1057.34 o 
   8   0   6    12267.10    12870.70    378.70 o 
  10   0   6    17674.20    18683.23    526.32 o 
  12   0   6     1549.30     1232.23    107.19 o 
  14   0   6     3848.69     3711.96    208.51 o 
 -17   1   6     3824.41     3717.47    114.52 o 
 -15   1   6      148.05      139.67     25.67 o 
 -13   1   6     1447.72     1426.09     50.07 o 
 -11   1   6     1685.87     1536.77     57.69 o 
  -9   1   6        0.77       66.94     24.74 o 
  -7   1   6      334.15      438.05     40.20 o 
  -5   1   6     1333.28     1267.04     42.54 o 
  -3   1   6     1902.75     1961.75     29.40 o 
  -1   1   6      661.42      779.95     21.13 o 
   1   1   6    23598.67    23851.66    190.58 o 
   3   1   6     1421.63     1334.67     36.10 o 
   5   1   6    14184.41    13818.18    124.70 o 
   7   1   6     2909.73     2963.86     67.18 o 
   9   1   6     1141.92     1058.37     66.08 o 
  11   1   6        2.16       78.04     35.03 o 
  13   1   6      376.18      359.65     57.97 o 
 -16   2   6      236.40      221.54     37.42 o 
 -14   2   6     4685.86     4716.08    101.87 o 
 -12   2   6     8286.01     8557.71    127.77 o 
 -10   2   6     8824.80     9258.33    152.38 o 
  -8   2   6    19397.32    18965.95    266.71 o 
  -6   2   6    48092.29    47934.63    713.19 o 
  -4   2   6    18466.49    17831.46    158.09 o 
  -2   2   6    13313.91    13417.84     94.78 o 
   0   2   6    35434.63    35938.10    211.65 o 
   2   2   6     1522.08     1445.29     28.62 o 
   4   2   6      124.88      109.97     16.44 o 
   6   2   6     2344.86     2357.29     59.67 o 
   8   2   6     5928.53     5926.95    107.35 o 
  10   2   6     1291.22     1416.93     77.96 o 
  12   2   6     4281.57     4435.47    143.36 o 
 -15   3   6       58.19       48.88     32.91 o 
 -13   3   6     3968.83     3822.50     94.17 o 
 -11   3   6     3348.21     3468.72     79.60 o 
  -9   3   6    16036.32    15990.96    205.34 o 
  -7   3   6    16010.95    16136.45    277.76 o 
  -5   3   6    20057.41    19761.51    183.01 o 
  -3   3   6    40964.49    41217.00    264.09 o 
  -1   3   6     4210.14     4415.69     57.66 o 
   1   3   6     3099.70     2915.97     44.60 o 
   3   3   6      251.68      252.05     13.63 o 
   5   3   6     8536.45     8526.85    121.70 o 
   7   3   6       38.25       62.50     21.78 o 
   9   3   6      501.54      398.80     30.14 o 
  11   3   6     2193.88     2247.44     98.00 o 
  13   3   6     2555.73     2330.20    116.33 o 
 -16   4   6      815.55      792.33     56.51 o 
 -14   4   6     2802.50     2686.06     96.70 o 
 -12   4   6      153.60      147.03     23.48 o 
 -10   4   6     2410.99     2362.64    102.55 o 
  -8   4   6     1540.63     1300.78     48.44 o 
  -6   4   6    10208.98    10431.00    117.50 o 
  -4   4   6      234.79      233.18     18.98 o 
  -2   4   6     6489.31     6352.53     86.03 o 
   0   4   6     6591.98     6598.38    104.91 o 
   2   4   6     4424.48     4411.45     58.91 o 
   4   4   6    18404.21    18085.75    189.02 o 
   6   4   6     2947.19     2953.94     87.78 o 
   8   4   6     5211.84     5028.27    103.31 o 
  10   4   6      690.63      591.51     38.56 o 
  12   4   6     3827.08     3700.33    191.46 o 
 -15   5   6    11529.79    11624.89    214.49 o 
 -13   5   6     4290.44     4235.74    169.25 o 
 -11   5   6     7899.22     7674.83    131.49 o 
  -9   5   6     3827.64     3926.33     80.57 o 
  -7   5   6     1005.82     1044.41     37.37 o 
  -5   5   6     6697.32     6713.03    100.40 o 
  -3   5   6      379.86      388.30     23.94 o 
  -1   5   6    20138.37    19905.90    188.39 o 
   1   5   6     2629.77     2600.60     44.00 o 
   3   5   6    23559.76    24284.20    209.85 o 
   5   5   6     9106.76     9304.56    126.82 o 
   7   5   6    18324.34    18493.97    297.11 o 
   9   5   6     8697.39     8603.36    142.15 o 
  11   5   6     3114.59     3051.76     88.75 o 
 -14   6   6      135.14       95.82     46.07 o 
 -12   6   6        0.23       19.03     17.88 o 
 -10   6   6       18.94       44.12     82.74 o 
  -8   6   6     1708.53     1730.28     65.18 o 
  -6   6   6      790.66      785.61     43.52 o 
  -4   6   6        0.57       45.58     15.78 o 
  -2   6   6      313.94      330.81     25.61 o 
   0   6   6       65.82       65.44     22.64 o 
   2   6   6      770.96      731.94     35.82 o 
   4   6   6      995.88     1039.03     54.83 o 
   6   6   6       75.68       90.23     30.01 o 
   8   6   6     1521.20     1349.36     64.21 o 
  10   6   6        1.46       38.31     20.83 o 
 -13   7   6     3113.87     3090.15    128.73 o 
 -11   7   6     5862.65     5663.82    241.53 o 
  -9   7   6     5059.61     5120.40    359.42 o 
  -7   7   6     5898.62     5980.35    126.54 o 
  -5   7   6    14746.10    14741.24    204.84 o 
  -3   7   6     3552.43     3530.70     70.18 o 
  -1   7   6    13824.96    13917.17    134.95 o 
   1   7   6     2612.24     2718.65     89.20 o 
   3   7   6     4757.89     4780.96    116.95 o 
   5   7   6      287.12      338.15     43.13 o 
   7   7   6     3727.31     3632.11    104.76 o 
   9   7   6     3053.19     2855.22    104.64 o 
 -10   8   6     6350.91     6416.98    497.64 o 
  -8   8   6      119.70       79.55     31.38 o 
  -6   8   6     6838.50     6602.48    134.33 o 
  -4   8   6     2284.96     2106.26     81.49 o 
  -2   8   6     6752.08     6852.95    108.21 o 
   0   8   6      556.74      518.88     32.04 o 
   2   8   6      503.10      480.16     40.43 o 
   4   8   6     3486.03     3629.44    126.65 o 
   8   8   6     2286.22     2378.64    116.70 o 
  -9   9   6     1168.35     1255.26    122.94 o 
  -7   9   6     1372.68     1276.54     76.41 o 
  -5   9   6      889.19      787.75     50.98 o 
  -3   9   6     3659.21     3567.78    103.23 o 
  -1   9   6      272.58      240.09     44.51 o 
   1   9   6     6792.81     6898.26    268.21 o 
   3   9   6      599.75      475.20    116.36 o 
   5   9   6     3283.68     3361.92    135.13 o 
  -4  10   6     2350.78     2328.20     86.77 o 
  -2  10   6     1151.76     1020.03     56.56 o 
   0  10   6     1323.97     1314.92     65.51 o 
 -17   1   7     8245.74     8476.55    182.69 o 
 -15   1   7     2671.03     2599.69     99.20 o 
 -13   1   7    16885.26    17169.79    278.02 o 
 -11   1   7     3526.57     3669.54    115.35 o 
  -9   1   7     4587.36     4376.04    109.24 o 
  -7   1   7    13634.58    14284.06    212.02 o 
  -5   1   7    10992.70    10964.37    115.23 o 
  -3   1   7    24168.88    23112.01    150.47 o 
  -1   1   7     7034.43     6574.54     62.41 o 
   1   1   7    28784.83    27495.66    194.13 o 
   3   1   7     3443.47     3355.66     50.88 o 
   5   1   7    31698.14    32799.61    342.70 o 
   7   1   7     9745.23    10918.03    201.58 o 
   9   1   7     4732.36     4664.94    135.89 o 
  11   1   7     5244.87     5217.71    153.63 o 
  13   1   7     2609.08     2422.92    119.84 o 
 -16   2   7     1022.59      913.54     58.34 o 
 -14   2   7      100.14       67.57     20.29 o 
 -12   2   7     5548.95     5574.40    115.26 o 
 -10   2   7       37.03       33.09     23.17 o 
  -8   2   7    15693.84    15578.05    332.27 o 
  -6   2   7      811.19      914.58     47.25 o 
  -4   2   7    19617.36    19546.75    191.26 o 
  -2   2   7     3183.16     3099.15     39.14 o 
   0   2   7     9948.35     9869.52     82.20 o 
   2   2   7    12100.75    11744.71    105.22 o 
   4   2   7      782.22      782.68     34.53 o 
   6   2   7     6678.89     6380.38    110.23 o 
   8   2   7      683.38      618.27     35.78 o 
  10   2   7     2087.64     2012.64    220.14 o 
  12   2   7       64.45       47.31     31.48 o 
 -15   3   7     2587.24     2551.14     82.48 o 
 -13   3   7     2313.31     2202.60     92.75 o 
 -11   3   7     6742.18     6754.07    112.46 o 
  -9   3   7     9916.14    10150.16    221.57 o 
  -7   3   7    10268.32    10173.09    188.89 o 
  -5   3   7    19145.06    19842.53    197.50 o 
  -3   3   7      432.17      405.18     29.16 o 
  -1   3   7    25173.02    24715.56    315.32 o 
   1   3   7      546.94      585.89     23.59 o 
   3   3   7     2580.72     2591.52     41.93 o 
   5   3   7     1599.56     1692.83     53.36 o 
   7   3   7     3904.10     3705.78     79.09 o 
   9   3   7     1155.59     1103.96     58.21 o 
  11   3   7      948.95     1042.55    187.11 o 
 -16   4   7     2158.07     2121.88    160.20 o 
 -14   4   7     6389.35     6432.68    171.32 o 
 -12   4   7     8772.91     8788.54    177.20 o 
 -10   4   7     8106.72     8328.17    148.47 o 
  -8   4   7     7794.87     7583.73    123.17 o 
  -6   4   7    15396.72    15683.23    193.21 o 
  -4   4   7    12020.11    11986.14    117.11 o 
  -2   4   7      707.52      715.93     22.82 o 
   0   4   7     3873.08     3906.57     71.01 o 
   2   4   7     6788.80     7198.56     81.70 o 
   4   4   7     8108.26     8216.85    131.03 o 
   6   4   7     2779.24     2728.52     61.22 o 
   8   4   7     6437.66     6233.42    267.81 o 
  10   4   7     4782.41     4749.28    323.57 o 
  12   4   7     4091.44     4152.95    202.16 o 
 -15   5   7        2.39       54.58     28.20 o 
 -13   5   7        0.60       16.14     18.27 o 
 -11   5   7       78.53       75.08     18.11 o 
  -9   5   7      379.13      313.64     26.82 o 
  -7   5   7      185.25      170.16     25.38 o 
  -5   5   7     4189.01     4119.87     65.45 o 
  -3   5   7     1381.50     1262.78     47.43 o 
  -1   5   7     5536.49     5107.72    148.71 o 
   1   5   7     3884.01     3818.04     82.76 o 
   3   5   7     5462.49     5312.22     83.85 o 
   5   5   7       13.88       37.97     40.81 o 
   7   5   7      289.32      233.04     24.03 o 
   9   5   7       42.70       56.53     17.47 o 
  11   5   7      106.48      112.73     36.33 o 
 -14   6   7     7384.03     7702.15    453.80 o 
 -12   6   7      104.72      187.35     64.88 o 
 -10   6   7     6666.87     6682.76    189.48 o 
  -8   6   7      250.62      241.28     29.83 o 
  -6   6   7     7124.54     7399.18    135.84 o 
  -4   6   7     3419.21     3346.24     71.32 o 
  -2   6   7    15551.21    15896.82    217.36 o 
   0   6   7    16124.89    16546.59    185.48 o 
   2   6   7     4424.24     4594.30     76.02 o 
   4   6   7    21334.00    22426.07    298.01 o 
   6   6   7     4980.96     5013.83    116.57 o 
   8   6   7    10883.06    10880.28    310.96 o 
  10   6   7      133.24      136.23     27.44 o 
 -11   7   7        1.06       33.07     34.08 o 
  -9   7   7       63.74       37.04     24.45 o 
  -7   7   7      156.51      158.03     26.39 o 
  -5   7   7     4604.88     4521.17    117.82 o 
  -3   7   7      978.03      842.30     65.79 o 
  -1   7   7     5710.86     5435.59     95.62 o 
   1   7   7      212.28      217.64     29.30 o 
   3   7   7     9242.34     9463.28    161.02 o 
   5   7   7      228.02      248.25     33.87 o 
   7   7   7       21.14       54.50     28.43 o 
   9   7   7       57.72       49.44     22.84 o 
 -10   8   7     3751.42     3679.67    365.18 o 
  -8   8   7     8296.55     8813.09    226.15 o 
  -6   8   7     4146.52     3976.06    101.57 o 
  -4   8   7     5726.07     5433.63    129.94 o 
  -2   8   7     2038.75     1954.46     60.34 o 
   0   8   7     1218.67     1108.25     72.30 o 
   2   8   7      284.62      284.98     34.76 o 
   4   8   7      547.32      487.05     42.42 o 
   6   8   7     1400.68     1365.93    141.63 o 
  -7   9   7     2267.42     2174.58     89.42 o 
  -5   9   7     4100.19     4217.60    107.44 o 
  -3   9   7      500.64      407.68     38.27 o 
  -1   9   7     1060.34      999.55     55.58 o 
   1   9   7        5.27       53.81     38.62 o 
   3   9   7     1661.33     1498.28    139.51 o 
  -2  10   7     1285.03     1149.10     77.37 o 
 -16   0   8     6317.94     6394.74    164.45 o 
 -14   0   8      312.99      317.90     42.14 o 
 -12   0   8    11277.90    11112.85    260.22 o 
 -10   0   8     2904.56     2777.33    136.57 o 
  -8   0   8    21961.66    22774.59    443.10 o 
  -6   0   8    16901.75    17667.33    236.05 o 
  -4   0   8    29352.85    29105.82    303.88 o 
  -2   0   8    10794.99     9759.95    190.91 o 
   0   0   8    50123.19    49856.98    425.89 o 
   2   0   8    50923.60    49563.90    427.28 o 
   4   0   8     3963.19     4255.74    140.45 o 
   6   0   8    24077.84    24833.09    638.68 o 
   8   0   8      528.85      435.82     62.76 o 
  10   0   8     4526.01     4716.41    219.32 o 
  12   0   8        8.87       24.45     47.48 o 
 -17   1   8      525.97      478.66     41.14 o 
 -15   1   8     1157.19     1064.98     55.24 o 
 -13   1   8        4.06       16.26     18.37 o 
 -11   1   8       12.16       -2.77     23.14 o 
  -9   1   8      295.83      260.31     33.32 o 
  -7   1   8     3493.15     3445.36     77.20 o 
  -5   1   8     1136.24     1026.51     30.26 o 
  -3   1   8    31758.13    31723.36    373.66 o 
  -1   1   8     1899.82     1723.98     31.82 o 
   1   1   8     9853.34     9427.64    116.64 o 
   3   1   8      308.29      251.59     17.81 o 
   5   1   8     1451.88     1272.78     50.48 o 
   7   1   8     1555.52     1367.07     69.71 o 
   9   1   8     1619.81     1446.77    184.88 o 
  11   1   8      353.96      307.98     47.63 o 
 -16   2   8     3766.31     3686.56     99.51 o 
 -14   2   8     7485.12     7671.88    142.03 o 
 -12   2   8    16827.01    17446.53    231.16 o 
 -10   2   8     9213.32     9458.49    214.07 o 
  -8   2   8    10346.46     9889.28    197.78 o 
  -6   2   8    11239.01    11419.14    131.49 o 
  -4   2   8     7066.84     7264.27     81.99 o 
  -2   2   8      482.78      454.95     17.10 o 
   0   2   8     2917.79     2975.37     41.96 o 
   2   2   8     2324.77     2383.58     42.27 o 
   4   2   8     7892.49     7950.16    119.27 o 
   6   2   8    10338.29    10816.87    182.45 o 
   8   2   8     6095.12     6158.59    156.78 o 
  10   2   8     7148.78     7216.94    178.89 o 
  12   2   8     7324.03     7584.80    316.28 o 
 -15   3   8     2987.41     2884.04     77.46 o 
 -13   3   8     9169.83     9350.04    190.64 o 
 -11   3   8     6881.57     7011.04    128.89 o 
  -9   3   8    11516.90    11290.08    357.77 o 
  -7   3   8    16444.10    16588.68    207.29 o 
  -5   3   8       58.98       60.36     13.13 o 
  -3   3   8     3917.03     3797.48     56.71 o 
  -1   3   8        6.19       16.60      8.56 o 
   1   3   8     9903.81    10061.44     90.03 o 
   3   3   8      135.15      160.50     21.50 o 
   5   3   8     5480.55     5223.09    110.24 o 
   7   3   8     2989.76     3074.14     78.62 o 
   9   3   8     4819.66     4599.28    145.58 o 
  11   3   8     8943.71     9368.01    205.26 o 
 -14   4   8     1630.21     1513.04     93.95 o 
 -12   4   8      281.78      261.95     28.45 o 
 -10   4   8     3842.78     3724.97    118.99 o 
  -8   4   8      388.54      404.85     35.89 o 
  -6   4   8    12945.93    12654.03    198.01 o 
  -4   4   8     1770.50     1796.04     55.10 o 
  -2   4   8     9344.78     9030.12     93.84 o 
   0   4   8    21376.47    21551.19    231.44 o 
   2   4   8      390.74      442.25     21.81 o 
   4   4   8     3073.58     2995.99     66.59 o 
   6   4   8      411.74      329.67     32.44 o 
   8   4   8     1229.86     1064.01     66.95 o 
  10   4   8      961.28      886.40     79.92 o 
 -15   5   8     3889.16     3735.60    209.21 o 
 -13   5   8     1112.35     1098.49     71.65 o 
 -11   5   8     1580.85     1440.42     76.74 o 
  -9   5   8     4650.19     4615.19    127.95 o 
  -7   5   8     2751.47     2721.59     78.46 o 
  -5   5   8    15743.20    16510.95    226.58 o 
  -3   5   8     6325.15     6154.54    106.23 o 
  -1   5   8    24786.16    25628.25    292.28 o 
   1   5   8     9835.32    10482.58    192.84 o 
   3   5   8    18431.19    19350.51    210.01 o 
   5   5   8     8183.47     8333.46    122.11 o 
   7   5   8     2758.25     2620.75     71.69 o 
   9   5   8     2516.01     2452.32     95.66 o 
 -14   6   8       79.63       71.93     54.54 o 
 -12   6   8      914.32      872.61    144.10 o 
 -10   6   8        6.62       46.92     27.74 o 
  -8   6   8       25.42       83.93     32.80 o 
  -6   6   8      552.56      599.83     42.49 o 
  -4   6   8     2120.02     1934.13     62.94 o 
  -2   6   8      501.53      461.44     34.27 o 
   0   6   8      115.47      143.20     23.20 o 
   2   6   8     1021.37     1023.08     51.53 o 
   4   6   8      428.09      390.17     39.38 o 
   6   6   8      946.32      834.51     79.12 o 
   8   6   8       51.06       40.65     24.07 o 
 -11   7   8     4798.03     4593.12    144.65 o 
  -9   7   8     5681.84     5803.25    131.37 o 
  -7   7   8     3462.55     3299.67    101.01 o 
  -5   7   8     8645.71     8936.88    176.65 o 
  -3   7   8     1467.78     1405.09     75.80 o 
  -1   7   8     3337.55     3404.96     82.28 o 
   1   7   8     1124.45     1050.50     46.14 o 
   3   7   8     4683.25     4737.99    123.76 o 
   5   7   8     3673.60     3594.92    102.91 o 
   7   7   8     3981.22     4108.96    111.45 o 
 -10   8   8     6628.98     5956.63    252.23 o 
  -8   8   8      902.41      806.73     51.96 o 
  -6   8   8     3162.80     2892.72    190.16 o 
  -4   8   8      588.23      569.63     35.68 o 
  -2   8   8      524.81      494.39     32.41 o 
   0   8   8      991.80     1015.00     45.69 o 
   2   8   8       61.29       75.66     23.73 o 
   4   8   8     2605.67     2474.80     85.21 o 
   6   8   8      223.25      114.68     33.35 o 
  -7   9   8     3633.18     3585.64    116.26 o 
  -5   9   8      658.18      513.93     42.64 o 
  -3   9   8     5613.39     5834.96    125.70 o 
  -1   9   8      318.09      307.00     35.11 o 
   1   9   8     5314.55     5598.51    181.42 o 
   3   9   8       81.29       29.51     32.36 o 
 -15   1   9     1949.67     1983.10     82.25 o 
 -13   1   9     4813.01     4919.62    138.78 o 
 -11   1   9     5937.03     6108.67    139.95 o 
  -9   1   9     4430.30     4624.51    149.15 o 
  -7   1   9    33079.09    33119.14    326.37 o 
  -5   1   9     1757.67     1673.60     34.05 o 
  -3   1   9    20630.07    20549.67    154.29 o 
  -1   1   9    10413.81     9738.65     92.63 o 
   1   1   9    30892.49    31231.58    264.25 o 
   3   1   9     3401.71     3521.91     56.97 o 
   5   1   9    14276.72    14548.36    295.92 o 
   7   1   9     7179.05     7239.73    234.36 o 
   9   1   9      852.73      850.55     62.88 o 
  11   1   9     6247.89     6744.61    180.92 o 
 -16   2   9     2160.79     2124.84     74.56 o 
 -14   2   9       52.33       61.50     20.34 o 
 -12   2   9    14058.03    13660.86    375.87 o 
 -10   2   9      272.84      331.36     41.88 o 
  -8   2   9    11170.38    10722.36    163.00 o 
  -6   2   9     2983.37     2936.69     62.11 o 
  -4   2   9     8573.72     8754.36     84.55 o 
  -2   2   9     4981.24     4653.81     57.92 o 
   0   2   9      446.84      447.13     22.36 o 
   2   2   9     8785.68     8339.19     81.93 o 
   4   2   9     2633.68     2426.82     61.19 o 
   6   2   9     2239.26     2349.49    130.70 o 
   8   2   9        5.51       40.27     31.05 o 
  10   2   9     6488.30     6702.95    228.63 o 
 -15   3   9     3312.00     3352.68    139.21 o 
 -13   3   9     6258.99     5858.29    214.16 o 
 -11   3   9     5605.55     5474.16    146.40 o 
  -9   3   9     3659.24     3576.54    111.19 o 
  -7   3   9     2562.77     2535.12     72.60 o 
  -5   3   9    11205.20    11192.08    160.93 o 
  -3   3   9        8.17       15.85      9.27 o 
  -1   3   9     7856.10     7686.37     75.50 o 
   1   3   9     2416.63     2330.01     39.51 o 
   3   3   9     3711.40     3697.53     79.10 o 
   5   3   9     2589.39     2480.31     59.32 o 
   7   3   9     3243.58     3173.76     88.76 o 
   9   3   9     5213.30     5077.31    147.72 o 
  11   3   9     1335.25     1257.12    120.59 o 
 -14   4   9     3861.75     3959.52    125.83 o 
 -12   4   9     5415.10     5562.22    130.06 o 
 -10   4   9     5223.48     5274.44    136.35 o 
  -8   4   9     4369.92     4317.40    102.80 o 
  -6   4   9     1961.10     1898.33     56.73 o 
  -4   4   9     2146.46     2207.98     56.87 o 
  -2   4   9     7389.99     7395.13    125.14 o 
   0   4   9    10138.81    10328.84    116.31 o 
   2   4   9     8015.90     8285.51    114.84 o 
   4   4   9     6314.06     6280.57     93.57 o 
   6   4   9     8065.27     7985.59    176.15 o 
   8   4   9     6572.20     6731.64    127.58 o 
  10   4   9     4625.96     4889.31    164.64 o 
 -13   5   9      402.25      367.49     47.17 o 
 -11   5   9      513.60      506.38     54.61 o 
  -9   5   9      729.09      679.79     45.91 o 
  -7   5   9      297.19      313.17     33.95 o 
  -5   5   9     5638.39     5480.29     97.57 o 
  -3   5   9      235.13      224.79     24.16 o 
  -1   5   9     6324.29     5942.89    411.87 o 
   1   5   9       14.77       22.88     14.48 o 
   3   5   9      248.71      222.56     24.78 o 
   5   5   9      117.78       93.09     19.00 o 
   7   5   9       25.25       35.27     15.95 o 
   9   5   9        9.11       48.81     24.39 o 
 -12   6   9      385.58      380.23     66.29 o 
 -10   6   9     8208.18     8290.52    189.80 o 
  -8   6   9     3791.15     3887.77    140.67 o 
  -6   6   9    15787.37    16453.72    227.07 o 
  -4   6   9    10301.58    10764.00    144.90 o 
  -2   6   9     7821.68     7876.79    107.71 o 
   0   6   9    12850.59    13090.52    160.63 o 
   2   6   9     3924.40     4175.60    111.81 o 
   4   6   9     9675.05     9921.78    195.25 o 
   6   6   9      127.60      117.76     33.67 o 
   8   6   9     3021.06     3077.06    133.42 o 
 -11   7   9      309.92      250.30     46.84 o 
  -9   7   9     6098.25     6205.87    139.54 o 
  -7   7   9      678.70      610.16     46.20 o 
  -5   7   9     4130.95     4078.81     92.91 o 
  -3   7   9      817.52      736.23     38.16 o 
  -1   7   9     4859.90     4869.02    138.43 o 
   1   7   9      191.30      168.75     32.97 o 
   3   7   9       77.78       67.47     39.34 o 
   5   7   9      258.83      216.94     32.19 o 
   7   7   9      294.72      244.69     39.39 o 
 -10   8   9     1715.01     1582.49     99.78 o 
  -8   8   9     3944.30     4029.86    189.64 o 
  -6   8   9      476.18      481.63     46.29 o 
  -4   8   9      457.33      482.06     50.43 o 
  -2   8   9     1583.66     1478.89     53.50 o 
   0   8   9     1097.01      970.95     55.49 o 
   2   8   9     1933.65     1788.78     81.17 o 
   4   8   9     2956.64     2976.50    103.09 o 
  -7   9   9        4.56       19.28     27.27 o 
  -5   9   9      814.96      646.13     47.50 o 
  -3   9   9      332.02      275.99     35.40 o 
  -1   9   9     1075.97     1130.51     81.53 o 
   1   9   9     1219.65     1157.44     82.85 o 
 -16   0  10     3111.33     3097.76    127.96 o 
 -14   0  10       55.88       31.73     33.14 o 
 -12   0  10    24612.17    26068.84    527.73 o 
 -10   0  10     6501.29     6931.46    231.54 o 
  -8   0  10    22386.45    23230.63    492.94 o 
  -6   0  10    20468.80    20739.76    225.47 o 
  -4   0  10    16978.88    16523.76    192.07 o 
  -2   0  10    30756.14    29354.14    294.52 o 
   0   0  10     4457.59     4728.97     85.32 o 
   2   0  10    19667.06    19418.07    278.75 o 
   4   0  10       34.25       21.79     12.28 o 
   6   0  10     9555.53    10187.39    296.19 o 
   8   0  10       24.91       24.45     42.08 o 
  10   0  10     5715.25     6192.17    313.58 o 
 -15   1  10      320.23      307.43     63.59 o 
 -13   1  10     1107.34     1016.79     71.12 o 
 -11   1  10     3167.52     3098.69    104.80 o 
  -9   1  10     1613.96     1598.40     78.01 o 
  -7   1  10    18028.63    17218.42    293.85 o 
  -5   1  10      343.81      331.61     20.94 o 
  -3   1  10     4702.42     4304.60     58.03 o 
  -1   1  10      179.42      215.80     16.83 o 
   1   1  10       55.57       54.01     14.65 o 
   3   1  10     3695.15     3537.67     54.74 o 
   5   1  10     1131.90     1075.47     63.61 o 
   7   1  10      648.52      613.77    107.78 o 
   9   1  10        1.87       45.60     30.76 o 
  11   1  10     1751.08     1758.58    170.42 o 
 -16   2  10     3479.16     3629.64    111.49 o 
 -14   2  10     4941.97     5210.39    140.31 o 
 -12   2  10     5732.63     5594.50    187.70 o 
 -10   2  10     1283.95     1311.09     71.06 o 
  -8   2  10     1765.30     1740.16     92.98 o 
  -6   2  10     6436.38     6358.24     97.31 o 
  -4   2  10      527.23      509.16     21.29 o 
  -2   2  10     5499.16     5301.65     63.04 o 
   0   2  10    17705.50    17792.74    184.02 o 
   2   2  10    15331.44    15222.67    136.04 o 
   4   2  10     6571.79     6460.83    103.73 o 
   6   2  10    11942.32    11809.61    227.80 o 
   8   2  10     7318.15     7038.11    175.58 o 
  10   2  10     2616.65     2730.19    171.36 o 
 -15   3  10     4325.72     4384.35    124.45 o 
 -13   3  10     3014.65     2835.19     88.21 o 
 -11   3  10     4484.47     4406.45    303.83 o 
  -9   3  10       46.09       81.53     43.15 o 
  -7   3  10     3066.50     3031.41     73.46 o 
  -5   3  10      186.96      172.01     26.23 o 
  -3   3  10    13121.30    13051.39    162.01 o 
  -1   3  10     3400.35     3364.92     49.41 o 
   1   3  10     5655.42     5702.99     78.21 o 
   3   3  10     4693.00     4669.30     73.66 o 
   5   3  10    10158.02    10169.95    182.72 o 
   7   3  10    10228.97    10381.74    287.85 o 
   9   3  10     1036.79      986.72    152.68 o 
 -14   4  10     5950.42     5716.71    123.49 o 
 -12   4  10      534.77      487.21     60.59 o 
 -10   4  10     7215.73     7187.78    193.69 o 
  -8   4  10     1865.13     1907.04     67.19 o 
  -6   4  10    11701.92    11652.39    152.91 o 
  -4   4  10     4154.75     4038.97     87.00 o 
  -2   4  10      678.16      756.24     34.92 o 
   0   4  10     2125.22     1913.54     46.61 o 
   2   4  10     4195.43     4163.25     94.72 o 
   4   4  10     1199.88      965.23     49.89 o 
   6   4  10       43.40       47.26     18.76 o 
   8   4  10     1421.66     1223.32     66.54 o 
  10   4  10       19.63       56.62     26.57 o 
 -13   5  10     2643.36     2759.42    114.39 o 
 -11   5  10     4425.71     4210.88    286.55 o 
  -9   5  10    11469.12    11782.27    188.41 o 
  -7   5  10     6451.41     6382.42    130.25 o 
  -5   5  10    17374.11    18003.05    165.43 o 
  -3   5  10     5730.68     5708.59    143.05 o 
  -1   5  10    17496.60    17708.49    153.33 o 
   1   5  10     3465.17     3424.25    101.99 o 
   3   5  10     3546.17     3582.37    101.25 o 
   5   5  10     1629.69     1575.93     73.18 o 
   7   5  10     1373.86     1353.26     66.01 o 
   9   5  10     3243.89     3247.94    141.05 o 
 -12   6  10       26.31       77.39     39.08 o 
 -10   6  10     2044.44     2054.55     86.54 o 
  -8   6  10      474.90      430.96     50.88 o 
  -6   6  10      246.32      242.99     28.16 o 
  -4   6  10      638.67      605.21     42.83 o 
  -2   6  10       33.90       56.19     29.82 o 
   0   6  10      222.03      182.15     24.96 o 
   2   6  10      149.11      180.80     28.00 o 
   4   6  10      274.27      222.96     32.92 o 
   6   6  10     1242.57     1163.71     65.40 o 
   8   6  10       23.69       55.31     24.13 o 
 -11   7  10     2854.74     2710.61    127.21 o 
  -9   7  10     3119.46     3127.06    114.77 o 
  -7   7  10     1196.97     1181.78     61.05 o 
  -5   7  10     4421.45     4475.74    144.36 o 
  -3   7  10     1009.94     1011.75     51.57 o 
  -1   7  10     5535.43     5534.46    141.55 o 
   1   7  10     4973.56     4753.19    116.13 o 
   3   7  10     7285.90     7635.42    202.41 o 
   5   7  10     3938.47     4420.43    126.91 o 
  -8   8  10       10.52       40.95     23.87 o 
  -6   8  10      338.59      342.74     43.21 o 
  -4   8  10      995.92      927.18     45.81 o 
  -2   8  10      574.98      517.74     37.44 o 
   0   8  10     1202.05     1137.30     60.86 o 
   2   8  10       25.57       50.21     25.54 o 
   4   8  10     4182.91     4547.33    128.72 o 
  -5   9  10      411.46      367.71     41.77 o 
  -3   9  10     4144.86     4188.70    119.57 o 
  -1   9  10        3.74       73.20     33.48 o 
 -15   1  11     3462.05     3322.68    121.52 o 
 -13   1  11     5551.38     5714.88    176.51 o 
 -11   1  11    11976.16    12089.33    234.53 o 
  -9   1  11     1506.01     1534.34     78.52 o 
  -7   1  11    21163.90    21252.93    322.33 o 
  -5   1  11     4576.39     4327.03     60.94 o 
  -3   1  11    15543.36    15432.38    140.95 o 
  -1   1  11    12085.70    12366.67    111.76 o 
   1   1  11    10139.17    10397.85    106.56 o 
   3   1  11     4259.51     4277.49     63.23 o 
   5   1  11     3750.12     3670.07     97.44 o 
   7   1  11     9403.92     9912.60    245.00 o 
   9   1  11      302.42      290.27     52.01 o 
 -16   2  11     6218.88     5865.00    147.10 o 
 -14   2  11      158.64      143.61     34.75 o 
 -12   2  11     8055.82     8130.41    191.40 o 
 -10   2  11      856.59      883.28     67.22 o 
  -8   2  11     3915.66     3853.22     93.02 o 
  -6   2  11     2719.28     2688.42     56.52 o 
  -4   2  11      540.85      528.94     23.17 o 
  -2   2  11     3260.81     2821.52     56.89 o 
   0   2  11     1812.91     1608.67     37.18 o 
   2   2  11     4331.74     4186.49     61.29 o 
   4   2  11        7.89       32.07     14.02 o 
   6   2  11     7858.48     7634.36    259.26 o 
   8   2  11      730.50      663.41     48.33 o 
  10   2  11     1807.64     1757.22    107.54 o 
 -15   3  11     2162.55     2114.50     89.87 o 
 -13   3  11     3190.21     3288.70    134.34 o 
 -11   3  11      711.31      646.88     59.87 o 
  -9   3  11     4267.01     4423.42    104.80 o 
  -7   3  11     1091.05     1055.66     43.16 o 
  -5   3  11     8409.43     8374.59    120.72 o 
  -3   3  11       89.43       94.75     12.34 o 
  -1   3  11    11777.44    11377.10    148.16 o 
   1   3  11     2367.23     2154.03     41.75 o 
   3   3  11     2577.08     2456.26     51.90 o 
   5   3  11     5541.27     5670.90    129.51 o 
   7   3  11     2574.14     2381.22     82.86 o 
   9   3  11     1908.25     1828.10     81.74 o 
 -14   4  11     2646.35     2674.92    170.19 o 
 -12   4  11     2087.24     1947.08    119.67 o 
 -10   4  11     2264.29     2180.64     78.19 o 
  -8   4  11      897.80      925.49     49.58 o 
  -6   4  11     9319.67     9414.25    159.13 o 
  -4   4  11    11383.74    11628.93    130.72 o 
  -2   4  11     8757.84     8898.29    122.28 o 
   0   4  11     6276.42     6450.34     91.73 o 
   2   4  11     9548.55     9817.05    135.04 o 
   4   4  11     7468.14     7541.86    118.59 o 
   6   4  11     2672.68     2626.45     94.26 o 
   8   4  11     2217.00     2095.84    111.41 o 
 -13   5  11     1923.59     1759.73    138.10 o 
 -11   5  11      384.65      366.62     60.30 o 
  -9   5  11     1029.62      968.77     58.33 o 
  -7   5  11      242.76      271.58     29.36 o 
  -5   5  11     4435.62     4201.25     90.60 o 
  -3   5  11     1723.42     1484.09     53.64 o 
  -1   5  11      187.10      108.57     22.18 o 
   1   5  11       95.05       88.14     29.47 o 
   3   5  11       51.28       32.17     19.30 o 
   5   5  11       97.55       83.92     26.37 o 
   7   5  11        4.97       50.17     21.69 o 
 -12   6  11     1595.86     1465.45     92.31 o 
 -10   6  11    12468.87    13667.78    308.16 o 
  -8   6  11     5109.78     5236.98    123.11 o 
  -6   6  11     6745.43     6915.54    120.82 o 
  -4   6  11     4557.14     4814.87     98.40 o 
  -2   6  11     3722.53     3597.49     80.55 o 
   0   6  11     8132.65     8364.74    155.12 o 
   2   6  11       11.50       30.06     23.39 o 
   4   6  11     5225.39     5396.56    157.90 o 
   6   6  11     1089.60     1065.81     59.51 o 
 -11   7  11      901.39      828.05     78.24 o 
  -9   7  11     4089.76     4253.91    116.55 o 
  -7   7  11       54.89       54.18     26.94 o 
  -5   7  11     2185.35     2117.20     74.17 o 
  -3   7  11      326.63      276.37     31.77 o 
  -1   7  11        6.58       42.78     26.61 o 
   1   7  11     1178.16     1234.75     65.52 o 
   3   7  11       99.86       79.83     28.14 o 
   5   7  11      247.64      165.92     54.23 o 
  -8   8  11     1210.57     1251.28     69.44 o 
  -6   8  11     1790.29     1701.07     77.87 o 
  -4   8  11     1236.82     1159.47     58.80 o 
  -2   8  11     4542.71     4471.73    114.50 o 
   0   8  11     3938.48     4023.37    122.62 o 
   2   8  11     5455.24     5793.82    166.20 o 
 -16   0  12     7925.96     8179.20    314.52 o 
 -14   0  12     5089.56     5364.26    280.20 o 
 -12   0  12    19449.63    19988.09    392.80 o 
 -10   0  12     4898.62     4863.80    200.98 o 
  -8   0  12     6876.57     7049.81    156.51 o 
  -6   0  12    19867.15    19473.94    342.06 o 
  -4   0  12     1893.77     1939.03     61.01 o 
  -2   0  12     7554.12     7801.13    183.41 o 
   0   0  12     1066.64     1111.88     46.86 o 
   2   0  12    11763.73    12330.47    173.17 o 
   4   0  12      414.18      488.99     48.97 o 
   6   0  12     9407.49     9441.87    234.34 o 
   8   0  12     5448.56     5581.70    291.95 o 
 -15   1  12     2388.33     2497.56    117.25 o 
 -13   1  12      902.25      895.23     70.27 o 
 -11   1  12     5162.70     4890.37    156.06 o 
  -9   1  12       42.17       18.38     36.55 o 
  -7   1  12     1502.08     1392.91     56.72 o 
  -5   1  12     2325.05     2340.87     49.67 o 
  -3   1  12        8.97       23.26     14.92 o 
  -1   1  12     2217.26     2118.22     46.56 o 
   1   1  12      519.91      444.37     23.81 o 
   3   1  12     1102.23     1035.53     39.66 o 
   5   1  12     1596.20     1292.09     50.53 o 
   7   1  12     3767.02     3568.85    138.56 o 
   9   1  12       73.40       72.87     32.33 o 
 -14   2  12     1619.58     1569.17    133.17 o 
 -12   2  12     1997.57     1898.06     98.97 o 
 -10   2  12     2751.46     2658.60    108.71 o 
  -8   2  12     2125.24     2064.92     68.94 o 
  -6   2  12    11678.72    11874.42    151.86 o 
  -4   2  12    12748.41    12722.45    146.97 o 
  -2   2  12    13278.66    13142.25    149.81 o 
   0   2  12    11206.57    11448.60    114.42 o 
   2   2  12     5552.98     5696.07     79.00 o 
   4   2  12     6157.93     6187.27    105.82 o 
   6   2  12     2157.56     2101.46     80.69 o 
   8   2  12      474.03      405.56     44.16 o 
 -15   3  12     2020.91     2013.42     87.21 o 
 -13   3  12      102.97       43.91     29.15 o 
 -11   3  12     1045.95     1051.72     73.19 o 
  -9   3  12      475.53      482.15     48.93 o 
  -7   3  12    12987.80    13719.66    146.72 o 
  -5   3  12     3505.06     3400.30     66.31 o 
  -3   3  12     6841.61     6752.31     94.64 o 
  -1   3  12     6599.74     6461.46     91.35 o 
   1   3  12     7708.42     8276.87    110.59 o 
   3   3  12     6420.61     6607.64    124.51 o 
   5   3  12     1318.17     1280.53     49.85 o 
   7   3  12     2228.98     2151.80    114.64 o 
 -14   4  12     7412.98     7201.97    209.36 o 
 -12   4  12      656.76      574.09     58.50 o 
 -10   4  12     3226.85     3250.04    102.21 o 
  -8   4  12     1651.76     1542.44     65.74 o 
  -6   4  12      832.16      744.87     41.65 o 
  -4   4  12       58.79       78.42     15.35 o 
  -2   4  12     2653.68     2523.65     53.91 o 
   0   4  12     3923.66     3721.86     67.59 o 
   2   4  12      485.87      414.44     28.84 o 
   4   4  12     4063.94     3826.08    108.29 o 
   6   4  12     1052.74     1024.97     56.33 o 
   8   4  12     4008.72     3627.59    118.15 o 
 -13   5  12     7081.51     6925.80    210.65 o 
 -11   5  12     2926.49     2893.88    135.21 o 
  -9   5  12    12077.39    12767.45    193.48 o 
  -7   5  12     1932.90     1951.19     66.08 o 
  -5   5  12    12260.61    12507.17    196.30 o 
  -3   5  12      880.68      871.03     43.22 o 
  -1   5  12     5323.39     5362.67    124.41 o 
   1   5  12     1026.38     1113.35     55.60 o 
   3   5  12     2919.50     2905.24     98.06 o 
   5   5  12     4962.93     5015.97    151.55 o 
   7   5  12     1546.81     1389.31     95.14 o 
 -12   6  12      138.38      132.04     57.41 o 
 -10   6  12      760.79      731.28     56.94 o 
  -8   6  12       57.62       46.23     21.64 o 
  -6   6  12      250.22      238.28     28.36 o 
  -4   6  12       11.63       22.26     21.60 o 
  -2   6  12      651.79      612.15     44.28 o 
   0   6  12     1011.72      913.41     56.51 o 
   2   6  12       61.68       88.20     35.12 o 
   4   6  12      299.78      243.10     35.56 o 
  -9   7  12     3938.44     4240.96    141.25 o 
  -7   7  12      701.03      752.42     66.99 o 
  -5   7  12     8106.18     8263.41    269.57 o 
  -3   7  12     3901.27     3855.78    109.97 o 
  -1   7  12     7675.69     8009.11    211.29 o 
   1   7  12     3276.64     3327.03    100.30 o 
   3   7  12     3529.07     3573.98    113.92 o 
  -6   8  12      537.10      513.82     50.36 o 
  -4   8  12     2187.69     2285.65     79.91 o 
  -2   8  12       74.28       34.65     25.30 o 
   0   8  12     3330.76     3474.57    115.49 o 
 -15   1  13     4864.12     4903.96    173.77 o 
 -13   1  13     4161.04     4296.64    146.85 o 
 -11   1  13     6038.68     6319.56    171.02 o 
  -9   1  13     2459.43     2288.31     94.82 o 
  -7   1  13    17054.70    17662.86    156.76 o 
  -5   1  13     5424.32     5364.26     75.53 o 
  -3   1  13     5241.87     5564.74     76.41 o 
  -1   1  13     8797.45     8935.85    109.67 o 
   1   1  13     4959.17     5183.08     67.21 o 
   3   1  13     3784.16     3979.53    127.36 o 
   5   1  13     2695.73     2566.79     91.03 o 
   7   1  13     6627.29     6614.61    149.02 o 
 -14   2  13       12.24       54.76     40.78 o 
 -12   2  13     3311.73     3158.00    178.06 o 
 -10   2  13      985.26      824.27     62.64 o 
  -8   2  13      223.18      236.16     27.88 o 
  -6   2  13     1362.89     1189.47     45.20 o 
  -4   2  13       95.68       38.68     13.21 o 
  -2   2  13     2704.01     2405.25     51.97 o 
   0   2  13       29.81       34.76     12.48 o 
   2   2  13    12160.36    12656.82    180.25 o 
   4   2  13     1203.98     1089.90     42.45 o 
   6   2  13     1641.71     1385.37     61.11 o 
   8   2  13      765.41      712.44     54.48 o 
 -13   3  13     5223.31     5445.80    161.39 o 
 -11   3  13      482.64      458.94     63.70 o 
  -9   3  13     5679.99     5720.53    129.68 o 
  -7   3  13      667.46      589.13     37.56 o 
  -5   3  13     9867.51     9679.55    146.36 o 
  -3   3  13      339.76      284.81     24.07 o 
  -1   3  13     4744.70     4635.64     77.80 o 
   1   3  13     4182.58     4084.05     91.97 o 
   3   3  13     1349.87     1294.83     51.96 o 
   5   3  13     2870.18     2825.72    164.10 o 
   7   3  13       67.25      126.40     37.99 o 
 -14   4  13     1845.55     1803.54    153.03 o 
 -12   4  13     1703.46     1741.02     99.44 o 
 -10   4  13     6892.54     7368.01    148.92 o 
  -8   4  13     8424.92     8657.94    137.62 o 
  -6   4  13     6780.08     6592.86    127.81 o 
  -4   4  13     6577.44     6835.52    139.75 o 
  -2   4  13     4681.25     4679.17     86.10 o 
   0   4  13     6566.50     6770.95    121.08 o 
   2   4  13     1737.92     1781.96     57.68 o 
   4   4  13     2180.66     2084.89     78.68 o 
   6   4  13      312.01      302.68     37.40 o 
 -11   5  13        2.69       21.82     28.68 o 
  -9   5  13      643.39      595.17     52.74 o 
  -7   5  13      829.73      762.88     45.59 o 
  -5   5  13        0.67       -9.87     19.04 o 
  -3   5  13      573.33      503.51     34.87 o 
  -1   5  13      810.88      732.53     72.01 o 
   1   5  13      720.25      677.97     50.52 o 
   3   5  13       97.27      105.62     32.01 o 
   5   5  13     1956.64     1888.09     79.24 o 
 -10   6  13     3482.82     3421.40    114.35 o 
  -8   6  13     2817.05     2817.54    111.86 o 
  -6   6  13     1963.93     1919.55     79.16 o 
  -4   6  13     6616.27     6837.83    189.39 o 
  -2   6  13      156.60      144.46     21.85 o 
   0   6  13     8200.87     8613.76    368.91 o 
   2   6  13      795.12      718.26     49.29 o 
   4   6  13     8625.42     8827.99    186.05 o 
  -9   7  13     1752.24     1717.91     84.64 o 
  -7   7  13     1417.63     1232.62     69.02 o 
  -5   7  13        5.84       44.66     26.09 o 
  -3   7  13      408.31      342.94     35.50 o 
  -1   7  13      465.43      378.29     43.41 o 
   1   7  13      617.14      607.24     50.09 o 
 -14   0  14      986.27      993.63    122.00 o 
 -12   0  14     7030.67     7436.62    271.97 o 
 -10   0  14     3397.77     3370.88    177.71 o 
  -8   0  14     2251.81     2172.49     94.50 o 
  -6   0  14     6446.27     6700.86    214.31 o 
  -4   0  14     1884.42     2030.37     66.52 o 
  -2   0  14    11653.64    12074.91    174.22 o 
   0   0  14     2407.85     2385.61     70.34 o 
   2   0  14    11624.96    12451.17    226.98 o 
   4   0  14     5611.28     5963.75    156.99 o 
   6   0  14     6973.27     7006.11    177.56 o 
 -15   1  14     1348.46     1215.66     87.43 o 
 -13   1  14        9.50       12.68     54.42 o 
 -11   1  14      142.14      103.70     54.84 o 
  -9   1  14     2181.73     2123.06     96.65 o 
  -7   1  14      213.15      158.60     24.23 o 
  -5   1  14     1264.90     1167.16     35.71 o 
  -3   1  14       90.23       61.95     16.98 o 
  -1   1  14     2468.44     2375.56     49.40 o 
   1   1  14     4114.50     4152.06     71.67 o 
   3   1  14     3577.05     3498.29     87.28 o 
   5   1  14      252.15      232.73     30.57 o 
   7   1  14     3254.52     3084.55     96.29 o 
 -14   2  14     2978.54     3008.38    135.08 o 
 -12   2  14     5446.36     5410.18    202.02 o 
 -10   2  14     4450.62     4707.31    182.71 o 
  -8   2  14    10203.96    10756.23    222.24 o 
  -6   2  14    10300.52    10361.63    186.85 o 
  -4   2  14     5830.35     5690.75    139.63 o 
  -2   2  14     1825.30     1636.77     56.46 o 
   0   2  14     5612.03     5621.41    111.26 o 
   2   2  14      720.95      819.95     49.89 o 
   4   2  14      362.93      291.92     34.19 o 
   6   2  14      686.16      616.32     52.82 o 
 -13   3  14     1457.98     1354.85     93.24 o 
 -11   3  14     6988.15     7139.49    188.93 o 
  -9   3  14     3434.31     3459.66    107.77 o 
  -7   3  14     7482.24     7533.47    148.81 o 
  -5   3  14     1660.94     1527.84     48.82 o 
  -3   3  14     5320.11     5268.70     94.68 o 
  -1   3  14     4314.63     4204.72     75.90 o 
   1   3  14      919.84      940.36     44.05 o 
   3   3  14      392.05      349.90     28.72 o 
   5   3  14       34.13       30.19     16.87 o 
 -12   4  14      383.75      326.24     47.62 o 
 -10   4  14       22.95       40.18     29.22 o 
  -8   4  14       33.41       29.92     20.45 o 
  -6   4  14      462.03      415.62     38.17 o 
  -4   4  14     1900.39     1661.95     71.22 o 
  -2   4  14        7.45       24.89     17.74 o 
   0   4  14    10679.39    10780.98    209.44 o 
   2   4  14      256.42      273.40     45.68 o 
   4   4  14     5025.74     5411.41    172.57 o 
 -11   5  14      517.18      483.58     45.89 o 
  -9   5  14     7714.01     7975.22    211.78 o 
  -7   5  14      610.70      675.47     46.35 o 
  -5   5  14     4525.21     4453.99     97.17 o 
  -3   5  14     1530.33     1529.34     57.55 o 
  -1   5  14     4287.12     4477.73    137.11 o 
   1   5  14     6285.23     6825.25    189.48 o 
   3   5  14     1761.41     1740.65     77.59 o 
 -10   6  14        0.75       29.72     27.77 o 
  -8   6  14      220.94      145.14     32.98 o 
  -6   6  14      875.11      858.42     49.71 o 
  -4   6  14       15.42       29.27     21.43 o 
  -2   6  14       18.12       47.06     27.63 o 
   0   6  14       77.99       83.33     28.57 o 
   2   6  14      498.60      425.11     46.28 o 
  -7   7  14     2460.72     2524.68     83.10 o 
  -5   7  14     6643.22     7189.57    197.33 o 
  -3   7  14     2775.59     3077.61    171.68 o 
  -1   7  14     1701.11     1632.64     83.25 o 
 -13   1  15     2999.77     2887.43    131.84 o 
 -11   1  15     7495.26     7851.37    202.96 o 
  -9   1  15     1501.31     1600.27     80.25 o 
  -7   1  15    11509.86    11953.90    128.12 o 
  -5   1  15     2918.89     2680.59     58.25 o 
  -3   1  15     3767.36     3875.63     71.25 o 
  -1   1  15     5197.79     5531.93     81.65 o 
   1   1  15     3963.42     3964.15     85.62 o 
   3   1  15     2774.41     2836.55     78.20 o 
   5   1  15     1683.48     1629.03     62.04 o 
 -12   2  15      823.39      747.34     72.47 o 
 -10   2  15      626.74      555.58     46.17 o 
  -8   2  15        3.13        0.98     15.60 o 
  -6   2  15     2313.99     2237.05     58.52 o 
  -4   2  15      547.22      475.21     29.47 o 
  -2   2  15    11250.13    11854.00    137.11 o 
   0   2  15      405.26      376.61     34.18 o 
   2   2  15     3374.73     3433.46     83.42 o 
   4   2  15      312.12      318.66     45.42 o 
   6   2  15     1403.42     1587.31    123.97 o 
 -13   3  15     5447.05     5625.87    189.54 o 
 -11   3  15      255.09      182.44     58.77 o 
  -9   3  15     3979.02     3863.50    108.93 o 
  -7   3  15     1046.38      922.53     47.37 o 
  -5   3  15     2777.25     2603.10     66.66 o 
  -3   3  15     1496.44     1446.57     46.47 o 
  -1   3  15     2103.81     2010.90     69.25 o 
   1   3  15     3242.15     3204.04     79.54 o 
   3   3  15        3.86       42.82     16.48 o 
   5   3  15     4338.13     4485.15    130.44 o 
 -12   4  15     6341.22     6346.29    197.41 o 
 -10   4  15     3908.03     3982.09    112.05 o 
  -8   4  15     3476.97     3381.85     89.86 o 
  -6   4  15     1987.21     1859.55     64.16 o 
  -4   4  15     5047.62     4965.24    105.15 o 
  -2   4  15     1285.04     1358.12     53.08 o 
   0   4  15      998.60      931.71     62.88 o 
   2   4  15      868.25      766.85     52.43 o 
   4   4  15     1531.72     1562.40     93.30 o 
 -11   5  15      291.24       92.38     44.43 o 
  -9   5  15        4.28       -9.65     24.13 o 
  -7   5  15       62.74       58.97     22.55 o 
  -5   5  15     1726.96     1496.41     72.71 o 
  -3   5  15      742.08      659.69     41.32 o 
  -1   5  15      403.57      420.19     44.90 o 
   1   5  15     1521.84     1348.64     84.09 o 
   3   5  15      172.38      107.62     35.65 o 
  -8   6  15     6408.44     6734.77    269.54 o 
  -6   6  15      679.39      667.89     55.20 o 
  -4   6  15     6977.39     7369.92    178.25 o 
  -2   6  15     1245.55     1315.97     71.50 o 
   0   6  15     9510.66     9819.81    204.77 o 
 -12   0  16     4228.72     4451.02    240.24 o 
 -10   0  16     3813.60     4288.59    208.98 o 
  -8   0  16     2212.12     2348.65     79.87 o 
  -6   0  16    13877.46    14569.05    250.12 o 
  -4   0  16     1721.08     1708.23     83.94 o 
  -2   0  16    12216.86    13170.38    231.82 o 
   0   0  16     2827.63     2727.84    113.28 o 
   2   0  16     7743.49     8085.08    250.49 o 
   4   0  16      933.54      752.08     71.72 o 
 -13   1  16      951.58      882.29     76.84 o 
 -11   1  16      341.81      246.36     53.82 o 
  -9   1  16      246.10      263.99     44.43 o 
  -7   1  16     1812.72     1672.18     46.46 o 
  -5   1  16     1815.35     1798.75     51.71 o 
  -3   1  16     4224.01     4429.99     79.62 o 
  -1   1  16     3281.53     3278.70     61.75 o 
   1   1  16       62.03       69.83     17.55 o 
   3   1  16     1203.56     1172.47     61.41 o 
 -12   2  16     6497.92     6775.59    219.79 o 
 -10   2  16     3104.47     2927.68    109.62 o 
  -8   2  16     2701.57     2650.72     77.22 o 
  -6   2  16     1583.85     1487.43     49.06 o 
  -4   2  16     1393.41     1302.12     45.91 o 
  -2   2  16     1126.08     1021.88     39.64 o 
   0   2  16      828.05      872.04     45.74 o 
   2   2  16     1184.80     1161.67     59.68 o 
   4   2  16     2530.24     2588.49     92.97 o 
 -11   3  16     3625.24     3601.10    116.85 o 
  -9   3  16      194.22      187.04     39.27 o 
  -7   3  16     4775.78     4593.85    101.80 o 
  -5   3  16     1074.18      947.75     39.99 o 
  -3   3  16      577.95      498.41     33.95 o 
  -1   3  16      636.74      645.51     45.63 o 
   1   3  16      312.58      288.93     28.40 o 
   3   3  16     1890.62     1899.36     78.54 o 
 -10   4  16      431.73      379.60     39.99 o 
  -8   4  16     2866.59     2792.13     82.66 o 
  -6   4  16     1199.05     1098.02     51.84 o 
  -4   4  16     6095.55     6230.44    149.93 o 
  -2   4  16      373.48      401.74     45.55 o 
   0   4  16     6811.24     7162.01    144.40 o 
   2   4  16      378.11      331.59     38.23 o 
  -9   5  16     3860.09     4003.13    123.05 o 
  -7   5  16     2261.71     2236.30     78.77 o 
  -5   5  16     3846.88     3986.18    139.89 o 
  -3   5  16     5556.30     5873.56    151.90 o 
  -1   5  16     2095.69     2080.53    128.22 o 
  -4   6  16     1030.44      948.97    104.14 o 
 -11   1  17     6386.47     6556.18    209.18 o 
  -9   1  17      647.06      680.08     50.23 o 
  -7   1  17     6972.95     7129.20    119.29 o 
  -5   1  17     2623.03     2616.95     66.34 o 
  -3   1  17     1412.23     1512.49     50.17 o 
  -1   1  17     5206.05     5439.04    133.21 o 
   1   1  17     1665.50     1535.90     66.56 o 
   3   1  17     3149.70     3052.26    102.42 o 
 -10   2  17     2835.70     2722.85    100.95 o 
  -8   2  17      298.81      266.59     37.80 o 
  -6   2  17     7601.14     8016.84    160.55 o 
  -4   2  17      326.94      342.36     27.83 o 
  -2   2  17     3551.57     3705.65    105.61 o 
   0   2  17       42.33       56.09     17.20 o 
   2   2  17     1881.97     1929.39     81.93 o 
  -9   3  17     1383.04     1217.36     66.45 o 
  -7   3  17     1569.26     1531.97     61.77 o 
  -5   3  17     1854.56     1802.86     60.99 o 
  -3   3  17     1745.28     1774.26     54.70 o 
  -1   3  17      508.04      516.51     50.88 o 
   1   3  17     3821.16     3969.99     98.39 o 
  -8   4  17     2073.24     1958.56     73.80 o 
  -6   4  17     1327.60     1305.65     60.45 o 
  -4   4  17      889.44      875.42     58.00 o 
  -2   4  17     1627.13     1615.81     73.73 o 
   0   4  17     1493.26     1456.07     72.62 o 
  -5   5  17      436.67      366.48     39.07 o 
  -3   5  17      472.90      475.31     90.74 o 
 -10   0  18     9229.08     9824.45    353.31 o 
  -8   0  18      864.86      853.62     65.69 o 
  -6   0  18     9550.23     9896.65    168.31 o 
  -4   0  18      578.53      580.01     43.59 o 
  -2   0  18     6918.73     7297.58    169.73 o 
   0   0  18      353.64      398.21     64.17 o 
  -9   1  18      877.24      775.78     56.67 o 
  -7   1  18     3184.28     3110.32     74.45 o 
  -5   1  18     1438.76     1435.07     50.76 o 
  -3   1  18       77.65       51.83     17.49 o 
  -1   1  18      425.19      441.13     35.93 o 
   1   1  18      114.52       69.17     46.19 o 
  -8   2  18      694.58      675.83     44.83 o 
  -6   2  18     2317.18     2236.84     66.50 o 
  -4   2  18      784.47      824.08     39.45 o 
  -2   2  18     2256.35     2395.15     76.20 o 
   0   2  18     4166.62     4455.57    137.04 o 
  -7   3  18     1144.32     1104.74     57.27 o 
  -5   3  18      812.55      769.76     46.55 o 
  -3   3  18      294.71      339.28     50.80 o 
  -1   3  18     3965.39     4353.45    238.14 o 
  -7   1  19     2231.26     2194.34     66.74 o 
  -5   1  19     4279.95     4500.38    102.30 o 
  -3   1  19      377.45      407.40     35.83 o 
                                                 
